# Supplementary material for: Massively parallel binding assay (MPBA) reveals limited transcription factor binding cooperativity, challenging models of specificity
Source: Nucleic Acids Res. 2024 Oct 16;52(20):12227–43. doi: 10.1093/nar/gkae846 (PMC11551769; doi:10.1093/nar/gkae846)
Supplement: gkae846_Supplemental_Files [file gkae846_supplemental_files.zip]

Archive with 6 entries (6 files):
- Supplementary_Figures.pdf
- Supplementary_Table_1_library_info.csv
- Supplementary_Table_2_tf_motifs.csv
- Supplementary_Table_3_plasmids.xlsx
- Supplementary_Table_4_primers.xlsx
- Supplementary_Table_5_tf_zscores.csv
