# Supplementary material for: Massively parallel binding assay (MPBA) reveals limited transcription factor binding cooperativity, challenging models of specificity
Source: Nucleic Acids Res. 2024 Oct 16;52(20):12227–43. doi: 10.1093/nar/gkae846 (PMC11551769; doi:10.1093/nar/gkae846)
Supplement: gkae846_Supplemental_Files [file gkae846_supplemental_files.zip › Supplementary_Table_5_tf_zscores.csv]

	Abf1	Aca1	Ace2	Adr1	Cbf1	Crz1	Cup9	Dal80	Dot6	Fkh1	Fkh2	Gln3	Gzf3	Hcm1	Mbp1	Met31	Mig3	Mot3	Msn2	Nrg2	Rap1	Reb1	Rgm1	Rpn4	Sfl1	Skn7	Sko1	Sok2	Ste12	Stp1	Stp3	Swi4	Swi5	Tda9	Tec1	Tod6	Tos8	Usv1	Yap1
0	-0.6832265195379236	-0.13001644658938546	-0.18590542439614033	-0.28354056536349775	0.2840294456793805	-0.3237263487134045	-0.2935515497971822	-0.2298006934981008	-0.6838783404440719	-0.21456641770746374	-0.27277504751847415	-0.16780951886965056	-0.26819407437344156	-0.007417484358541423	-0.18598304178320954	-0.1848566506840453	-0.44459346532290284	-0.3131840028528962	-0.3798155936335855	-0.41777339514545836	-0.4827811691250807	-0.5814608298207717	-0.22031720993701617	-0.2744189962863462	-0.4361041131926938	-0.32590876182309214	-0.40444309439129966	-0.3029249515180862	-0.3455812012308416	-0.07820935975093801	-0.2666165690426447	-0.11979150025984017	-0.15822635275065597	-0.22526577729334418	-0.20970502475756755	-0.6549052151184539	-0.398511283707562	-0.19173625596408989	-0.33219463922391007
1	0.15660807628193762	-0.10571954378994086	-0.17511155729143982	-0.23468545785068	0.8258657522748728	-0.2702498523347086	-0.20366705882159555	0.09997310823040455	-0.38081673587418097	-0.0793022968818282	-0.10459171995488131	0.050237144543331516	-0.050017063985508495	0.07916838373383059	0.04024901966078657	-0.06413431501196568	-0.015360880122069341	-0.08910386364312693	-0.20783456121985297	-0.24612102000119293	1.37020967995127	-0.1971666106409699	-0.21819670174662328	-0.16742458852378667	0.1716326746335377	-0.27545206822681617	-0.15712009561947882	-0.17067860077752647	-0.08529807191626242	-0.10229446116258434	-0.1669252139897213	-0.047477138546384114	-0.1281929125343738	-0.1751175030697704	-0.11494610498773401	-0.39844654689578823	-0.2980275743856955	-0.09894993857232463	-0.07933005497895076
2	0.6061513196977242	0.15471628388904912	-0.07708652727552452	0.20124470578084852	0.4171103088202344	0.5059154637667262	-0.10414531449613693	-0.07613268217239715	-0.020923970442733253	0.05228160362293576	-0.00557423296252098	0.22649153092839594	-0.13817427801888899	0.7402631875350436	-0.06562308157078077	-0.013524240972294169	0.32635184078434565	0.259092890817148	0.4944701709555137	0.21621412370494797	1.8960545038768157	-0.21730197637999338	-0.1608457169033735	-0.11710339120912625	1.427526893551053	0.2235377376138849	-0.12183028980392693	0.1790346836276553	-0.2661336178643487	-0.08800635493208715	-0.24998170105432588	-0.1384397211515394	-0.02216390409314239	0.02694703750892743	-0.12008418619423378	-0.32343311110669215	0.13134328917682828	-0.10292466267448494	0.7584933550412878
3
4	0.606124693886698	0.1453304769029454	-0.0768967333670699	0.20038960350897503	0.4171103088202344	0.5059154637667262	-0.10414531449613693	-0.07268175202167369	-0.020923970442733253	0.05228160362293576	-0.005191780562237948	0.22649153092839594	-0.13817427801888899	0.7402631875350436	-0.06562308157078077	-0.013166835544043012	0.32517215007253847	0.259092890817148	0.4945855428612955	0.21651970919980373	1.8960545038768157	-0.21733779856023155	-0.1608457169033735	-0.11710339120912625	1.428276572910841	0.22370607559642453	-0.12183028980392693	0.1790346836276553	-0.2661336178643487	-0.08800635493208715	-0.2493592210026397	-0.1384397211515394	-0.02196561893526559	0.02737137116587338	-0.12008418619423378	-0.3211886670782539	0.13204768221772314	-0.10292466267448494	0.7584933550412878
5	-0.13955460181456175	-0.25518288667872946	-0.1940606743744065	-0.244355488171037	-0.3421838930828666	-0.22958679695452947	-0.2605124548679437	-0.0805730922452436	-0.5604572659922967	-0.2802684717489728	-0.26828022657441386	-0.10784668641662586	-0.22989624656334853	-0.5286878119727091	-0.019869160468283617	-0.10382632074057914	-0.41618572605446763	-0.31979260409382876	-0.3132712086365259	-0.38971695741911244	-0.4514736662829208	-0.5663652100489537	-0.22724581181414436	-0.03770539490382265	-0.42515303093125767	-0.325392866065648	-0.3214465845111364	-0.306204523162367	-0.27426746565174337	-0.11794665838155267	-0.22188782587114866	0.0064247728258388925	-0.20608699704870947	-0.20730074850103836	-0.21283012368374807	-0.58255892961962	-0.2794110715645113	-0.20718247552511074	-0.29528081183362853
6	-0.6351479721329718	-0.40137985052072933	-0.18734806815954114	-0.1801837672881582	0.2783811889041365	-0.27754595590947656	-0.08488432604002531	-0.19941897348508397	-0.601982330822321	-0.26313726014751754	-0.28724497623559214	-0.16780951886965056	-0.2664038565088855	0.371688208500423	-0.32490589097566036	-0.04731090402817976	-0.39204166711320276	-0.26110530048682834	0.2248046412988001	-0.30452782034820014	-0.49476272452503917	-0.5644948441214166	0.01638910477609609	-0.18964837804799942	-0.3663055976903617	-0.34477235549469404	-0.3099442022593006	-0.30598582340074476	-0.22726523083221525	-0.11274917304853067	-0.17946398932410604	-0.23687300739530734	-0.17078428310329774	-0.1335770097313736	-0.1944427270815041	-0.4554411431912789	0.01285829658393315	0.0008744804877201995	-0.13869284525520756
7	-0.6504231689653123	-0.3752286371840503	-0.2056336274027786	-0.2664615472665074	0.01826408879510376	-0.3175705148971562	-0.19076797782782245	-0.051065179537411555	-0.6057110762467202	-0.317633608008908	-0.30337631037140494	-0.16780951886965056	-0.245261871215202	-0.5218268924150279	-0.32810744315245594	-0.1438673277114963	-0.45385924031722985	-0.3282157631844437	-0.3487299547262839	-0.4143138983510461	-0.49156743701669686	-0.5766193441521112	-0.05209769839092604	-0.1764991675279477	-0.347531335032721	-0.3293728984477154	-0.43803049915574105	-0.30795415347585336	-0.3114959860275328	-0.12320388492676221	-0.2760318958951193	-0.19779694839506862	-0.23259509567660985	-0.25349248613130126	-0.18730912602817767	-0.6535971253604617	-0.43076530857031836	-0.09820658415123863	-0.3761143023522703
8	-0.6511882853684268	-0.3752286371840503	-0.2056336274027786	-0.2664615472665074	0.01826408879510376	-0.3175705148971562	-0.20469170518107843	-0.056975255232241985	-0.6057110762467202	-0.317633608008908	-0.30337631037140494	-0.16780951886965056	-0.245261871215202	-0.5218268924150279	-0.32810744315245594	-0.141869451707006	-0.4602939157427975	-0.3282157631844437	-0.3488043256610668	-0.4143138983510461	-0.49099362891421156	-0.5778118660993325	-0.05209769839092604	-0.1764991675279477	-0.3488943884645532	-0.3293728984477154	-0.43803049915574105	-0.30795415347585336	-0.3114959860275328	-0.12320388492676221	-0.2760318958951193	-0.19724418305443378	-0.23259509567660985	-0.25349248613130126	-0.18730912602817767	-0.6514321189955213	-0.43076530857031836	-0.09820658415123863	-0.37560257975093114
9	0.877485869474944	-0.3350686060457658	-0.19983146286033765	-0.27251730222326864	0.47496526265985206	-0.311044245799712	-0.28591005703464306	-0.03936277697039923	-0.6132421734953318	-0.2931587433571986	-0.2997806384814834	-0.16780951886965056	-0.2510883964364125	-0.13931544975448215	-0.2585543492583083	-0.07435692806043712	-0.43492552587321176	-0.3252813450315355	-0.31914029803821975	-0.3962534147856501	-0.5068824138761593	-0.5145426514452934	-0.3118330592115524	-0.19072685204722042	-0.3703842840759537	-0.3554319043516215	-0.35056387756700785	-0.3025705512330685	-0.1598289045668393	-0.11099130113584167	-0.283960508621892	-0.22511794740256874	-0.18373488288572173	-0.24715230065115823	-0.21518896477229482	-0.3590960931524758	-0.43260972219118415	-0.18038602233574833	-0.139815028515256
10	-0.5142381867568375	-0.18289111849763992	-0.18024736930671392	-0.21626763243998334	1.125619743544986	-0.21810000240005947	-0.3087583479444424	-0.07200823843374247	-0.5416921857018274	-0.4221142187622306	-0.2933707734507611	-0.16780951886965056	-0.2761564369901582	-0.06709152864946558	-0.2823501646925841	1.5490214311237087	-0.28927612302990724	-0.320930738983127	-0.12447987260189419	-0.3919736469811811	-0.38514213777697603	-0.47554321055695015	-0.37920879364916976	0.07369804974347069	-0.34633931982971256	-0.3055722501358854	-0.4394360080991912	-0.3165335522472525	-0.37493508735345094	-0.09034621901823824	-0.19658665392656915	-0.22253739697030592	-0.13369646053365739	-0.2203320469405439	-0.2009959592907361	-0.5602692487295271	-0.5046014041868343	-0.18063893721690233	1.2541866502947832
11	-0.14969030053032625	-0.3157598930570768	-0.07973385812021737	-0.22351254007282276	1.0710457248326557	-0.246392975010196	-0.2137282871950334	-0.16917056451791565	-0.6008578608011617	-0.26416991260190187	-0.2618126427781522	-0.16780951886965056	-0.23488793928061388	-0.45706026530545807	-0.22035917682432538	0.03996957708749836	-0.3300387476908908	-0.3205960292025214	-0.2835014826868044	-0.3579364764394972	-0.4260942997336838	-0.046751164580223	-0.03835581140319672	0.5772335031016488	-0.29324424620741363	-0.33273747287187394	-0.3939338912035414	-0.29866903273208273	-0.14047802153875932	-0.11639904287475582	-0.23171691604828723	-0.16788260855740275	0.29451973904261386	-0.21792207988643117	-0.2145730842615659	-0.5755839644536597	-0.3592496163747803	-0.2099995822894243	0.08105927325838876
12	-0.15793284361274854	-0.3157598930570768	-0.07973385812021737	-0.22351254007282276	1.0710457248326557	-0.2492558431522948	-0.2137282871950334	-0.17197508625321048	-0.6035025371632199	-0.27137343576456474	-0.2618126427781522	-0.16780951886965056	-0.23608790479436684	-0.45706026530545807	-0.22341965772378397	0.040992493222152794	-0.3300387476908908	-0.3213050403034708	-0.28439061806526617	-0.35883530648357553	-0.4277054953353561	-0.06122881022148321	-0.03835581140319672	0.5772335031016488	-0.2949801964685686	-0.33534361488211184	-0.3969734494573377	-0.29866903273208273	-0.1445805538424937	-0.11639904287475582	-0.23171691604828723	-0.16830740106576403	0.29451973904261386	-0.22078405535889498	-0.2145730842615659	-0.5812490621643818	-0.3592496163747803	-0.2099995822894243	0.06401880624544115
13	-0.7003083351205931	-0.11575267940648805	-0.21368145661470903	-0.29077726356166594	-0.44994669174208174	-0.3388566738262624	-0.25405799045907423	-0.2903033231072245	-0.7372364315716392	-0.44717430654491924	-0.31587637792595635	-0.16780951886965056	-0.3447042009142668	-0.8568950553051579	-0.38479672390939496	-0.19296508496547868	-0.45988961325370037	-0.3246948421354844	-0.36169545074671444	-0.42892137926211643	-0.5367968944431993	-0.643328554912911	-0.29347311916274904	-0.47953520930840077	-0.4822880166906827	-0.2981131690263733	-0.47148330289289864	-0.3217378950258529	-0.42896064461659844	0.17197883945716017	-0.352055041715065	-0.2589056778777439	-0.21805744190869192	-0.26364369538100774	-0.2253546799145926	-0.7971106956432015	-0.4758893957099526	-0.37929141562642066	-0.30182327951155385
14	1.0850795688492614	-0.05337835692748359	-0.18928005366492642	-0.2455235422129236	-0.2791874659833371	-0.3225676917792273	-0.2842396357706266	-0.04771256627005745	-0.6788817555766226	-0.2821332224693986	-0.2516961893841933	-0.10196797734693534	-0.060486487046548125	-0.10167769582530423	-0.32111162555305656	-0.11522966597325679	-0.33749274416729225	-0.3204056960810287	-0.2664205259814078	-0.4006825293346231	-0.4729619005028937	1.8828741197813312	-0.07341490337589933	-0.24721023914323842	-0.3841032808703789	-0.34890999479167867	-0.4290771346755837	-0.2865078339748217	-0.29326115667745895	-0.11305666457027672	-0.2475388367621693	-0.23338421452673094	-0.17923901070974624	-0.2239084341925097	-0.19602403780555963	-0.48621132713726817	-0.41966547630900797	-0.1126619381505059	-0.2845126294077641
15	-0.5646687983292099	-0.2182247480778015	-0.19335526656937604	-0.2478998050618588	0.5832384303597704	-0.315986161761633	-0.21642398649127728	-0.1219458210231843	-0.5979503746312863	-0.158531550839331	-0.10849851463708528	-0.1238367750653694	-0.27867685439496875	-0.1811742603191419	-0.25816178860728034	-0.1706392592427297	-0.3842627107918869	-0.2951826563634156	-0.09196624882887072	-0.2808689644826565	-0.46992466730379295	-0.011711233692592889	-0.012730250007260144	-0.1830731727874776	-0.15115124931977103	-0.3359815932754608	-0.37038047155261344	-0.2853797909003247	-0.28219121406252645	-0.11630377508574073	-0.22956137720646544	-0.23112570144055197	-0.12840394632103005	-0.2123013015052456	-0.1889638921814885	-0.6429565483378225	-0.1670689763374167	0.022427265992940676	-0.3158092316228407
16
17	-0.5796036740040605	-0.34339243488502746	-0.17748062066615986	-0.2687732988489775	0.3434104638248551	-0.05454946166441433	-0.24753116470799608	-0.0454331346365782	-0.06937324909497558	-0.39390700394838324	-0.2975449274580454	-0.16780951886965056	-0.2345223136727767	-0.6265356933416114	-0.21189323340888097	-0.1155081969643696	-0.3094317837108551	-0.26072704693976934	-0.35711168124763554	-0.35151405801958924	-0.4949803650456868	0.03703430129430166	-0.1638660022191124	-0.004814266984266533	-0.4165659912271588	-0.34516466346925667	-0.1481860844210386	-0.3020478054920628	0.07133852620115914	-0.11536285101423115	0.39066369095680603	-0.08157452825395758	-0.1700846946162788	-0.23355608709737072	-0.16879637773738787	-0.3375244380481609	-0.35690705126433536	-0.13233350756335516	-0.37605350491545686
18	-0.5796036740040605	-0.359851533338147	-0.17748062066615986	-0.2687732988489775	0.3434104638248551	-0.05454946166441433	-0.24753116470799608	-0.0340709604984162	-0.06937324909497558	-0.39390700394838324	-0.2975449274580454	-0.16780951886965056	-0.2345223136727767	-0.6265356933416114	-0.21189323340888097	-0.1145592344424907	-0.3094317837108551	-0.26004623514743935	-0.35711168124763554	-0.35151405801958924	-0.4949803650456868	0.03734188298982732	-0.1638660022191124	-0.004814266984266533	-0.4148990844600745	-0.34516466346925667	-0.148775946970866	-0.3020478054920628	0.07133852620115914	-0.11536285101423115	0.39299799106594857	-0.08157452825395758	-0.17076838637527045	-0.23355608709737072	-0.16879637773738787	-0.34594110310409243	-0.35690705126433536	-0.14227225133480842	-0.37629274837820786
19	-0.48492596691977646	-0.46601921900686283	-0.14491501523826736	-0.22874667794783982	0.9168504346650492	-0.2462210577028159	-0.20469170518107843	0.14708050675297468	-0.5205114658483875	-0.27296345185399373	-0.2521566310016907	-0.16780951886965056	-0.10024501038278467	0.2599988211736979	-0.19469069903894642	-0.15039326530454195	-0.19633464768335399	-0.23713532699383172	-0.2467860460347304	-0.22468442721651108	-0.08233920432614017	-0.20523533741172914	0.3089965442799234	0.14083871633220302	-0.20830548154599762	-0.23342100548355998	-0.4069538088732281	-0.27179191579549367	-0.04791675212251882	-0.11179874469596417	0.1306215150668997	-0.09524104216360087	-0.19960370153835869	-0.2166723361647975	-0.18066014031678007	-0.35210011679646397	-0.3459005996912886	-0.04025912923699016	-0.32899916244681593
20	-0.14112610762505962	-0.1632851528850741	-0.2087561568571901	-0.26408294600439247	-0.016622204982238008	-0.3104625193768332	-0.012152971650283069	-0.0040378765488446365	-0.5514821822157162	-0.22871342102184397	-0.006646889419628065	-0.16780951886965056	-0.20836886660108897	-0.37991567053672803	-0.007128213621955811	-0.18367761223735501	-0.2967750655515957	-0.24322509032042047	-0.28566172790850713	-0.20043250743385496	-0.47390417684652325	-0.5101819257330706	-0.1250811639239455	-0.11610944717164884	-0.049733940448335505	-0.3291404447905099	-0.3583890439176144	-0.27382919982659754	-0.011851562809869485	-0.12049795949913757	-0.3067372803084867	-0.16813906137305762	-0.20617231892556268	-0.2531467891666709	-0.0596995659143083	-0.7168589450529065	-0.33063749785561136	-0.10650522529866074	-0.33777130995482807
21	1.2115509488650795	-0.010715276588993452	-0.1603504094369888	-0.1522607399915987	0.5753148633463547	-0.2717857319796732	-0.1456667736874029	-0.06947752954777678	-0.2193823197586526	0.2879870013372705	0.018624150446278905	-0.16780951886965056	-0.21035118713822054	0.7371129740161466	2.1265736591320876	-0.15059227744983955	-0.19073923035516785	-0.3105788559178844	-0.19718921299429817	-0.15497580600686578	-0.4652354711198739	-0.289943175960373	0.16817255232040623	-0.16731399699533192	0.23479636533488818	-0.2426770965440067	-0.16491492497262783	0.003167538514809228	-0.0978116839876002	-0.10669080154891365	-0.18507029327113275	0.5503963566851797	-0.1557952776406691	-0.18011443732597662	0.10616420492159774	-0.4521964587497025	-0.15239346637088422	0.33443122528819214	-0.17595061891243388
22	-0.6468578724722093	-0.1650569707446092	-0.203022816762017	-0.2896110372565774	0.03286715384756545	-0.32538089262834546	-0.22853099524265638	-0.10735300437911051	-0.6582790022993937	0.12356396755240573	-0.25287821802096616	-0.16780951886965056	-0.2728569539505451	-0.46173669559753916	-0.28431936569287247	-0.21617139859019951	-0.4054632617942261	-0.3194689973223838	-0.3597447609778607	-0.3962214723943037	-0.5424403733055985	0.10093331524882435	-0.16150615017972217	-0.22598896835839372	-0.42535902910530704	-0.35138857496529957	-0.4524635086495871	-0.3072975352864097	-0.25774807206485684	-0.12320388492676221	-0.16829546569556478	-0.17199062070240045	-0.2286186420874827	-0.25260323780530464	-0.12845205910778493	-0.5853458356874193	-0.34863780130595606	-0.20577552474492058	-0.3869384459885846
23	-0.5874345712862216	-0.23670234214940886	-0.20759471734131557	-0.283104113233754	0.25220379899177	-0.336428187260961	-0.29478706609999217	-0.22412585893693937	-0.4794860882421503	-0.3995089980043109	-0.30401415456116715	-0.096516129962503	-0.24655492273165183	-0.5556182676830212	-0.36020615573263076	-0.19807680895776836	-0.37802229824223893	-0.3243537717591298	-0.3925029546148957	-0.42084012287233397	-0.5378951919511501	-0.41376706659781803	-0.21513334113864474	-0.22416272987642008	-0.45709332020378163	-0.36256904228203235	-0.40396742357257465	-0.3079422908937755	-0.30370393859639716	-0.12320388492676221	-0.2591324130756215	-0.26237609322483735	-0.22518587546338775	-0.2574088228536419	-0.1808193010177183	-0.3613783943361093	-0.4269884630735832	-0.21764868193454287	-0.4009722610254036
24	-0.3044973271557992	-0.3329670348684909	-0.2036520054476919	-0.2904682586486183	1.2655309805266646	-0.3325359186691521	-0.2791610273155545	-0.1730118027768698	-0.6748319967314186	-0.3753007159822345	-0.29609346417631927	-0.16780951886965056	-0.21828405151627037	-0.4643601535908974	-0.3295310425692573	-0.14483492034343468	-0.35797336855836454	-0.32421072034990434	-0.3724991737691885	-0.413977660615567	-0.1982485460872486	-0.4972000796119792	-0.25255158615273	-0.30666051615238277	-0.4374585705230105	-0.3488546296322951	-0.4306488243095988	-0.2651152664486203	-0.30800093394388306	-0.12320388492676221	-0.22001441355875484	-0.25043050564211655	-0.22107853473519581	-0.2412035083494626	-0.20040251188019312	-0.6573353820905947	-0.36615514018927375	-0.18662058557780334	-0.3659338085748839
25	-0.6384986942454961	-0.16408072026550327	-0.20078504399924801	-0.29218277357363387	0.01826408879510376	-0.32618275849486006	-0.3087583479444424	-0.010319419839091152	-0.6751575001391455	-0.35588275252870266	-0.3097615882571457	-0.16780951886965056	-0.19217038567508662	0.8982238932943961	-0.3486393884286204	-0.1888931253868953	-0.44030168014743937	-0.32547955749718605	-0.3599929320057932	-0.42193673401016446	-0.5163594211948034	-0.5841852078811837	-0.059615025312172165	-0.031132991145442185	-0.4288432443005765	-0.36017005560543364	-0.28668066037319356	-0.3217378950258529	-0.2713861026039994	-0.12320388492676221	-0.27412783458807244	-0.25732474029095076	-0.1932566542993095	-0.24455105581772654	-0.07824098113892633	-0.6770561083696822	-0.3142163919560363	-0.16113409583513044	-0.3967235439465819
26	-0.23602454203423756	-0.2958867301124527	-0.14870166950269337	-0.2082982072851434	-0.0248126284801213	-0.31852903945127836	-0.23527838750472707	0.03185291722300646	0.1495855541245953	1.667988953689333	2.674279917294671	-0.16780951886965056	-0.040616472421490815	-0.21130193908670825	-0.16337613003286464	-0.1412662386701527	-0.22398191166348805	-0.23654569192601213	0.10238624103929272	-0.27069212941152787	-0.327259777007646	1.4023363350049975	0.57531720448936	0.1106801952405957	0.17557851058994559	-0.1474159680812385	-0.368371809657966	-0.29635293700461085	0.603804984310474	-0.12100639771625073	-0.20399601898280498	-0.0681682992158183	-0.11287068855471019	-0.16019510839951723	0.4696249564029101	0.6440448493129765	-0.3663500838624044	0.7024056436621532	-0.2795152319690252
27	-0.23908992883833102	-0.2958867301124527	-0.1490161825275323	-0.20919688170730252	-0.05761720550169229	-0.3182607796138578	-0.23527838750472707	0.03185291722300646	0.1573823965258909	1.6735714463281317	2.6772180491470943	-0.16780951886965056	-0.04270453173183813	-0.21130193908670825	-0.16337613003286464	-0.14152286605538913	-0.22971019233927512	-0.2373088949470432	0.10187991882890382	-0.27103574052946133	-0.3284294790335011	1.3945857688918752	0.5695915111778332	0.1106801952405957	0.17727045871596833	-0.14988013052865012	-0.3690158794731783	-0.29635293700461085	0.603804984310474	-0.12100639771625073	-0.20465021771577513	-0.06774018988885602	-0.11287068855471019	-0.16019510839951723	0.4708312820459885	0.6371124649692311	-0.3693112262282976	0.7008970621616357	-0.2800480839535521
28	0.005409247550649819	-0.2969224002452246	-0.17127302625518856	-0.18635889746582263	-0.15011278692889216	-0.2678512030210686	-0.2062978110680468	0.11502443571158444	-0.5273078444509636	-0.22409516946028837	-0.22047909239056881	-0.16780951886965056	-0.05672020220268176	-0.49360430521252935	-0.2646552105541416	0.5071712852829947	-0.18150041186002588	-0.2982109171687613	-0.12672255174368402	-0.19782312271144073	-0.42879343780914464	0.7676277293276172	-0.022509128439264788	0.3580049760602885	-0.30549503176562487	-0.31345427770650414	-0.36082207058248134	-0.26828573796551963	0.8665392996656689	-0.11702099080405777	-0.15390284301695914	-0.2132586753986182	-0.14210072914205324	-0.20202744130167316	0.12512472844568287	-0.4481993910459048	-0.31673941997508914	-0.11663149661544255	-0.2435603706808345
29	0.005204290677326337	-0.2813481994771559	-0.17127302625518856	-0.18635889746582263	-0.15011278692889216	-0.2678512030210686	-0.2062978110680468	0.11502443571158444	-0.5273078444509636	-0.22409516946028837	-0.22047909239056881	-0.16780951886965056	-0.05672020220268176	-0.49360430521252935	-0.2646552105541416	0.5071712852829947	-0.18150041186002588	-0.2982109171687613	-0.12664938756600652	-0.19782312271144073	-0.42879343780914464	0.7672358866546762	-0.006902273740329658	0.372623915943076	-0.30549503176562487	-0.31345427770650414	-0.36082207058248134	-0.26828573796551963	0.8665392996656689	-0.11702099080405777	-0.15390284301695914	-0.21287270802149064	-0.14210072914205324	-0.20202744130167316	0.12512472844568287	-0.4481993910459048	-0.31423996113859676	-0.11663149661544255	-0.2435603706808345
30	1.1618413873212974	-0.14624514510145345	-0.18918828182475664	-0.193480407497562	-0.04355197522112662	-0.299846181840517	-0.25090443173277516	0.0038428192557740156	-0.5806585065743861	-0.3717893035252487	-0.27840458361795173	-0.16780951886965056	-0.10715562360397674	-0.5389087987750291	-0.32662420793241287	-0.17510285892385283	0.06734509368835481	-0.26479825417028324	-0.32509987053076533	-0.40726585785114744	-0.4715385494224027	-0.5580037854487345	0.11243284306927148	-0.21740268459565634	-0.4044857965025967	-0.3149026683169719	-0.3236914108015816	-0.2840217167718082	-0.12196836024997275	-0.10967425778478154	-0.2635866061930538	-0.2475359869361602	-0.16362070643432955	-0.20695001406899016	-0.14694384563590746	-0.5286602874365954	-0.24844627450119477	-0.07002324877863293	-0.3479355249492929
31	-0.5493237090847095	-0.47888096493104365	-0.1969049584994295	-0.2685595149864771	-0.6113986849705164	-0.32045590069418783	-0.24349516281833417	0.24769348576596162	-0.6516148686263709	-0.06115054677645915	-0.2560414339794225	0.04929728832972133	-0.08786072040004742	0.07513362745263204	-0.33888138386236616	-0.18607744321269326	-0.38208943941885204	-0.3184921417964454	-0.3044443487403502	-0.4131849592802298	0.9309304344295161	-0.5516503979682814	-0.09627085968301077	-0.2158610491393025	-0.4750884821071089	-0.36352175227737576	-0.45270600987810605	-0.2871918265715365	-0.3170283837451909	-0.12122109474221479	-0.3013443846364933	-0.25736245647096895	-0.19416065865404922	-0.2306331032538153	-0.21926916427091267	-0.5636241234215016	-0.3054899896715252	-0.11517423691102538	-0.37554950777945934
32	-0.551470276045384	-0.5288258154913615	-0.1969049584994295	-0.2709921336676442	-0.7001972812397631	-0.3204280356260545	-0.24349516281833417	0.24170477283679961	-0.6516148686263709	-0.0779390451324043	-0.2612439637125549	0.04929728832972133	-0.08786072040004742	0.07513362745263204	-0.33888138386236616	-0.18468811563596296	-0.38725806050154776	-0.31747682888428524	-0.30746381177693033	-0.4131849592802298	0.8955253897204185	-0.5533272244102798	-0.11176971811879208	-0.2158610491393025	-0.4750884821071089	-0.36352175227737576	-0.45270600987810605	-0.2871918265715365	-0.3170283837451909	-0.12122109474221479	-0.2995735363035298	-0.25736245647096895	-0.19416065865404922	-0.2306331032538153	-0.21926916427091267	-0.5741359103322519	-0.3054899896715252	-0.10135318487223795	-0.3751127983482521
33	-0.7716900987488512	2.2300203396562455	-0.21592593601375304	-0.29951222207724476	-0.7100637919363461	-0.3501115478275963	-0.33063849093763886	-0.27923452046021385	-0.7372364315716392	-0.4930983127564252	-0.33783373435080116	-0.16780951886965056	-0.1705859404226516	-0.8568950553051579	-0.38479672390939496	-0.24610698602359413	-0.6083602382887198	-0.3409878121092112	-0.40414337171444414	-0.45471426350471067	-0.5919559245238804	-0.6596918594675372	-0.5480038620879447	-0.5319752965502825	-0.48978481062515916	-0.37593869201151864	-0.4737201691728464	-0.3217378950258529	-0.46047555302501575	-0.12320388492676221	-0.19332263571601394	-0.281153694699862	-0.2659855458650552	-0.2873662967450953	-0.2339634581450925	0.4998696295274143	-0.16971053274599848	-0.45668766757391127	-0.47116708773245325
34	1.2282124387838285	-0.3488051823271446	-0.1891168130738084	-0.2792183802804987	-0.365649483326852	-0.29579020212921786	-0.29412087344904475	-0.13632039545859573	0.6759662860876146	-0.23938396541780405	-0.25163685894246035	-0.06417005536831132	-0.2913039223468262	-0.6691948344400246	-0.2957419427223795	-0.18422803696212045	-0.3311908791216334	-0.32119735584870956	-0.3564839433053535	-0.2521746209395966	-0.47011760502529987	-0.5317127188676294	-0.20621608207613404	0.7497884116891893	-0.3842973202125946	-0.34415840479822124	-0.4141535959255433	-0.31171053461534914	-0.293563260367425	-0.12213905316095819	-0.18316945010174998	-0.24080649177126093	-0.23363840361449176	-0.264089188356803	-0.21489080130505803	0.05557255003586098	-0.31987598747236223	-0.23101264741036523	-0.431407714110443
35	-0.6984594184361516	-0.867295962519718	-0.21592593601375304	-0.29951222207724476	-0.7100637919363461	-0.3501115478275963	-0.33063849093763886	-0.6326212102507968	-0.7372364315716392	-0.4930983127564252	-0.33783373435080116	-0.16780951886965056	-0.19421998485678116	-0.8568950553051579	-0.38479672390939496	0.09378322586818993	-0.6083602382887198	-0.3409878121092112	-0.40414337171444414	-0.45471426350471067	-0.5919559245238804	-0.6838612606397738	-0.5480038620879447	-0.5319752965502825	-0.48978481062515916	-0.37593869201151864	-0.4737201691728464	-0.3217378950258529	-0.46047555302501575	-0.12320388492676221	-0.39874104349144673	-0.281153694699862	-0.14565579588599487	-0.2873662967450953	-0.2339634581450925	1.45727114500601	0.2951888123589259	-0.45668766757391127	-0.47116708773245325
36	1.334529794729714	0.4221249796398069	0.2589565435384916	0.10061753859497166	0.25623407551082805	-0.07467102377646186	0.1701994044920367	0.4249619300644749	0.6150010951852762	0.1771827268443759	0.6036911097742585	0.15998729852788326	1.0503103637424787	0.5331591518443782	-0.03166834162090022	0.05566872932963428	1.3347917581983615	0.3046804239526728	-0.01754717258870879	0.720410667174021	3.830812005343231	0.2693032646762051	0.08524380217763489	-0.21674030502826655	1.3239775472891269	1.125386448948234	2.266169940381708	0.18529858804652016	-0.3119052705366164	-0.09560344556576221	-0.04814657955071609	-0.011026864150661737	0.5465513249172648	0.0478093411672655	-0.11802346412699871	0.07807445326298575	0.4899201259792593	0.3742820785493601	0.7422856028733279
37	-0.23578939638835453	0.09774783387767332	-0.0813246065346007	0.17491590688359432	-0.22609734704969917	0.28010091465109554	0.034214098394604354	0.1273313133298676	0.35924249602400726	-0.02689832346161382	0.0910998731844498	-0.0398888096103201	0.13760022504705025	-0.21978687696137872	-0.18957798913369597	0.03322235118027068	0.6782317311820502	1.3105297829772524	0.06071364766228721	0.27641669722261486	0.01015143330602503	-0.33038263910587296	-0.1340329978214298	-0.19331697314525562	0.02105040139155325	0.13713214022554077	0.41279831192958694	0.09862033892741691	-0.2613913745100223	-0.07818888263046425	2.820368716131797	-0.07402458317475069	0.11260431576768297	0.13538307349943163	-0.14810234474829875	-0.19911672934764857	0.0025060220385157883	-0.09964062398255226	0.87348263971617
38	0.40610918478660263	0.7336728237185098	1.457258094017468	0.5614089687296571	0.1695779216314061	0.8159104680066064	0.9084372463071043	2.5334972956085795	0.9625505223180115	-0.22914258110736904	0.08293825989764637	0.43581632781410967	2.5874666089274467	-0.412849961350151	0.02745672583466251	1.0703498731402028	1.1786919574501358	1.6889878403788634	1.1669662883903587	1.0250151793142364	2.9850319204425038	-0.27806578442298663	0.05583952582150105	-0.22662900716786824	0.4927660309505195	1.1576001588577833	0.44029508103509635	0.34412741316664897	-0.0781546927576202	0.036638421131315414	0.4707269963703353	0.262388855373616	2.505045791014213	0.6373673534558211	0.2349895018105421	0.7217219745252761	0.952666162286624	0.7363615023822578	0.4943193378837435
39	4.941515305719662	-0.4251069569414324	-0.18249870134332105	-0.22805008482767633	-0.4473881628850571	-0.046919747177624954	-0.1831267578400827	-0.07824526305102525	-0.6093667899435047	-0.28095700515677774	-0.22396566332709544	-0.16780951886965056	-0.23850070146032654	-0.3030255509901128	-0.31371838591853435	-0.1596797454123977	-0.34605266086480657	-0.27089335567990036	-0.33131617503555627	-0.3770948912780874	-0.36408375267302484	-0.40179859180281324	-0.07427737832730272	-0.03285406933819055	-0.14179773485966365	-0.2935879622652141	-0.4262329056080522	-0.26758678226382215	1.4433348972227498	-0.12131860901375041	-0.3109492569792105	-0.21100854065549146	-0.2013430056986511	-0.1896024480795531	0.895942698083804	-0.6092764376311561	-0.43620496753486293	-0.1847257490364652	-0.3844013340291036
40	1.5208377799952142	-0.4573683453039821	-0.18506741485463077	-0.10758048612647486	0.00654710233442008	-0.2723155762681416	-0.08157876281392627	-0.12080805274953169	-0.2726214788298404	-0.3633534687072565	-0.28513844498835045	-0.16780951886965056	-0.20522298374235093	-0.12638608762250803	-0.21774767255181823	-0.0840192955169137	-0.2207316741662964	-0.24092249915903285	-0.34056278619841335	-0.36501178395755507	-0.37321727650383507	-0.49568184644112656	0.01316100268979739	0.045934216539875006	-0.34172391840479194	-0.26499756102323274	-0.34162783109352424	-0.27246647404556407	-0.04510338197435506	-0.06104073320730754	0.10957920634622759	-0.15467516144867116	-0.14408580063150936	-0.21534964249062585	-0.1895545498771084	-0.3855158163537776	-0.3012504646758992	-0.10696593850460212	-0.3126166188881188
41	1.5209126130543782	-0.4573683453039821	-0.18462256307474406	-0.10758048612647486	0.00654710233442008	-0.2723155762681416	-0.08157876281392627	-0.12021048465107242	-0.26908556959702096	-0.3633534687072565	-0.28469404700732914	-0.16780951886965056	-0.20522298374235093	-0.12638608762250803	-0.21774767255181823	-0.08474525045076776	-0.21722448619557583	-0.24092249915903285	-0.34056278619841335	-0.36501178395755507	-0.37321727650383507	-0.49568184644112656	8.498915682838621e-05	0.045934216539875006	-0.34040240673162786	-0.26399663309111093	-0.34162783109352424	-0.27246647404556407	-0.04822648079196946	-0.06104073320730754	0.10957920634622759	-0.1546942975179154	-0.14408580063150936	-0.21534964249062585	-0.1895545498771084	-0.3855158163537776	-0.3012504646758992	-0.11388906913879383	-0.3126166188881188
42	0.04165860470817291	-0.36171344291770985	-0.11705012570089689	-0.04609831586695572	0.4653842931916687	0.05321359569188963	0.5505572229915421	0.008457465369818408	-0.31928679225248374	-0.008968098728719807	-0.12018650551869182	0.09689127305468302	-0.10106477835728021	0.5128092588990854	-0.2056517732487632	-0.13365302467901977	-0.030658971728573185	-0.27593454864812195	0.011856556517789767	0.35440779289145885	-0.11598743378033917	-0.27650325769775913	0.5394832915968503	0.3510305881886811	0.048972128519303576	-0.188641765736291	-0.23196387481932465	-0.08040512567917742	0.040781841407529586	-0.10921717579007778	0.028910379377169428	-0.16994108671345062	-0.09766964730807916	-0.19568164820513867	-0.1653660549464541	-0.016320152132843487	0.8313336171089796	0.09631675197975662	-0.29139323838160264
43
44	-0.5486055165414536	-0.42950076865886444	-0.16366355934659388	-0.24847553899853414	-0.025598795061867543	-0.3073932417036386	-0.2202723399761663	-0.05360323421225876	-0.5087607635055084	-0.413611711369146	-0.3147075779302366	0.024228310508965425	-0.19058738155448857	-0.4594122346558786	-0.3215039147237399	-0.13142979350660633	-0.37164660272355343	-0.32239271177004175	-0.2756882814269108	-0.35721969320112895	-0.2938988786888258	-0.5655863661518415	0.14603389588342194	-0.23146280270505853	-0.37835673538927694	-0.341277652676618	0.21256699104396024	-0.24061761575031443	-0.2973395565804637	-0.10741931992778475	-0.12631555360537727	-0.23664346289456592	-0.14438214584857334	-0.21323987707555406	-0.14482185241716625	-0.5156599210768092	-0.12313108284527786	-0.15462050085358714	-0.3346583321636115
45	-0.6709660602447216	-0.31552428086381007	-0.21592593601375304	-0.29951222207724476	0.16194781999979727	-0.3054466928608772	-0.2504112999657548	-0.03888388928742511	-0.5870043589906649	-0.2821250341681551	-0.3331358127865626	-0.16780951886965056	-0.21418713520687835	-0.8568950553051579	-0.36907607584154134	-0.21513063376316427	-0.3573538385331031	-0.3297710218506021	-0.27793626875310873	-0.14456799936532425	-0.4907496645125769	-0.5917582602255483	-0.10031409505264029	-0.3671635937527116	-0.4679607602385065	-0.36535745381994383	-0.4073348975426105	-0.3217378950258529	-0.4274599346909839	-0.12320388492676221	0.0008564512652425044	-0.12071774731098625	-0.2353282776285527	-0.22978607625599828	-0.2339634581450925	-0.6038159545571027	-0.2799146129078067	-0.1700713169645075	-0.4151476564100461
46	-0.6785263270767055	-0.5787001745717527	-0.20833150214248572	-0.29559300308544084	-0.41598695919825257	-0.3342929943152637	-0.2210856384956278	-0.18641531257651656	-0.7128606421450827	-0.23845773390675723	-0.298825412004767	-0.16780951886965056	-0.2604891153447724	-0.5753447239806945	-0.3718306348146175	-0.20587844110365988	-0.44814789966374335	-0.3179305294716194	-0.37724237533173505	-0.42814484212793463	-0.524096132406398	-0.4233873655069122	-0.25706958583521466	-0.29105826366748394	-0.4592353313426659	-0.3682784003301634	-0.4520076879749752	-0.3217378950258529	-0.33529133352445084	-0.12160663727805616	-0.2956312736310244	-0.26458799428706264	-0.23945317146168427	-0.23689172838774536	-0.19719786076992665	-0.6558513026718059	-0.4179834486881864	-0.23573150662681344	-0.43576973880343073
47	-0.671977843342269	-0.4204584148548803	-0.2034380540542482	-0.2680904733749091	-0.6381228339207178	-0.3030635578183105	-0.22211286317718815	-0.07838466787527935	-0.6711323158751391	-0.44889324124738306	-0.326534584069421	-0.16780951886965056	-0.255806410467432	-0.5866067372572248	-0.3540629422224747	-0.19260446000038328	-0.48474853075247276	-0.3272453882862467	-0.36280100793999237	-0.41372862815179856	-0.5392970176730874	-0.6271009175556254	-0.25309190535140497	-0.24487485896033576	-0.4456079104955961	-0.3266626146664091	-0.448084114366085	-0.3013465794397514	-0.3475621383409092	-0.11958954167659312	-0.286146870968358	-0.24635037093838513	-0.23586943454379117	-0.24337781591143434	-0.21683398567079387	-0.7144304542861107	-0.41777869304379794	-0.16906021276536956	-0.41757885147787654
48	-0.04217983026655919	0.43331446692451764	-0.14738955385791616	-0.14396452605509766	-0.13780617169647416	-0.14043151855420014	1.3794236213952003	0.23180332709454507	-0.18145063203339878	-0.1486790567189984	-0.1952111305634457	-0.03581586256506013	0.30162480612299297	-0.21942260715464584	-0.010662808982631253	-0.11131383739604829	0.22825094183693673	-0.0005112507156417743	-0.1345068709946515	0.04855075220570199	2.1459799631566856	-0.43808352193300854	-0.10515755616020965	0.2737387890376378	0.6802569335900179	1.8209132851538687	1.589920610590659	0.09440141255078348	-0.07129616519195767	-0.038071241390867226	-0.07750618660706261	-0.07470572369367111	-0.07428092833851194	-0.19309748420808276	-0.17392050293547084	0.07697937458487943	2.801574804967077	-0.1457389177484022	-0.09317692126275265
49	2.7949063705259336	0.04743433790668502	0.0005116571229077245	2.3509214123101208	1.4332107691096787	0.7945143114769784	-0.16816773804189314	0.2836718363205161	1.5067820650472297	-0.12524390859799753	0.2835888870719886	0.15615754502534904	0.2061002335987184	0.7468417090043015	0.41305172978656096	-0.08690117315207388	0.3070018166480592	0.3746444807677861	0.40565319813859385	-0.002469382056623679	0.16085016396698507	0.521490179412977	-0.14322368230939755	0.3794113901617543	0.024813044507365253	0.10840203524792788	-0.021723815471911673	-0.06476392833912231	-0.36816560424065	0.026872791325678536	0.7584279375363512	0.2767828666285094	0.23717821140231363	0.5772517319503678	-0.1807690692178958	0.6094435245473875	0.09034883218522564	-0.09643335236696429	-0.009605086177269484
50	2.795463992935457	0.04295196982118662	0.0006929363249294003	2.3492527952349245	1.4332107691096787	0.7930948443746476	-0.16816773804189314	0.27795046871566365	1.507982486421815	-0.1248564215620982	0.2832235925973507	0.15615754502534904	0.20482370832826396	0.7468417090043015	0.4132799880621332	-0.08655132790454444	0.3070018166480592	0.37516469594839863	0.4056789614395034	-0.002275369554174868	0.16118749549052075	0.5221747815138486	-0.14322368230939755	0.3794113901617543	0.024813044507365253	0.10840203524792788	-0.021874055439742374	-0.06476392833912231	-0.36816560424065	0.026872791325678536	0.7572388294369612	0.2769906522331984	0.2373523499569327	0.5762017885599647	-0.17794530461306957	0.610829054654247	0.09169441628341705	-0.0954075536417587	-0.009605086177269484
51	-0.36439722229656846	-0.3076154531045955	-0.17184876752585732	-0.2321970035030625	-0.4356478570002429	-0.31283764443364287	-0.19539073390485337	-0.11023483567176867	-0.6481636081210317	-0.2685594954662231	-0.2868968258649205	-0.16780951886965056	-0.19913306582532106	-0.6988317114328157	-0.33964211333357985	-0.1424387616316589	-0.19236423567655275	-0.299992496783723	-0.27415712920705565	-0.35453997036401697	-0.49312180175570786	-0.49573451704019744	-0.0879092316487126	-0.3334365255537657	-0.3587820713596093	-0.33976324158495985	-0.3979656980941564	-0.2938723881922671	-0.22936622471628057	-0.12320388492676221	-0.2928599871581966	-0.26299770377150916	-0.0264319498076527	-0.199377546680226	-0.17254039476304664	-0.5416131513945598	-0.3650993432741979	-0.15041520159167987	-0.380627283123364
52	-0.3549897913057128	2.005387850453123	-0.11519666979058614	-0.09289460992232931	-0.38305943738571463	-0.2626264242555771	-0.14621957845398398	0.15726140889623935	-0.2691131105493435	-0.2784571715300191	-0.14948119157497	0.5174799948792033	-0.0042773138717454	0.24632256939120725	-0.18679182459963797	-0.17593361293794774	-0.21825523576561515	-0.2513864188018906	-0.1966147399562171	-0.12671631855225723	-0.2400673435325832	0.9429658531335259	0.5470025549188784	0.325618988704765	0.17089316521787626	-0.2564148752361992	0.0683048934752551	0.08538654527655931	-0.20578364019618464	-0.12320388492676221	-0.2825723222885001	-0.1752770793807053	-0.0797113680922442	-0.15539935163087673	-0.16283155983290248	-0.438954191075846	-0.3685363320518105	0.024872343453377414	-0.16988421674928653
53	-0.6654445016685285	-0.5808386667324134	-0.20814814887798877	-0.28222067639796394	-0.6962744516859567	-0.33291694212084183	-0.2900415991119489	-0.09468303529079228	-0.701352459384414	-0.46053753628073124	-0.3178732746791944	0.03447473513301733	-0.27261691101379365	-0.6940707673425325	-0.3709638642666125	-0.18512112973783207	-0.46689772163789034	-0.2680767770418414	-0.3708786201392582	-0.4072902802394928	-0.5116131466983166	-0.5757313031402037	-0.06987710310166124	-0.33143432013178287	-0.4783017569150902	-0.3705843305153744	-0.43400362623001704	-0.30608071539741427	-0.3435286639935025	-0.12320388492676221	-0.13642074656712466	-0.2647255860191712	-0.22910679763517922	-0.2563872271846702	-0.19801966115841388	-0.6150470554096629	-0.35424246996382686	-0.2573674511427159	-0.4130865372221222
54	-0.6217226435804465	-0.4402061931693216	-0.1977598817933725	-0.29010609649868546	0.4058385678510229	-0.3052157050434402	-0.25533410166615034	-0.1944074401241655	-0.2302384696270685	-0.34437500730731263	-0.25444231694588204	-0.16780951886965056	-0.24549026989630943	-0.7442749228074885	-0.32904042742617673	-0.18976300992538733	-0.18894565091589913	-0.2330355502153	-0.27672424746949975	0.316635035357535	-0.49031446427575903	-0.5739055789568449	-0.03298291716571018	-0.11792417655795652	-0.2875250440043066	-0.3547101835497715	-0.38603878779264955	-0.28672098341119134	-0.24669942433353825	-0.12320388492676221	-0.20679157816276708	-0.25574607179863645	-0.2018687443440047	-0.233902461116192	-0.19229172493787522	0.8341588843962899	-0.3785323239953021	-0.22441891402673397	-0.38889583675380734
55	-0.4810048164184917	0.11749523796086818	-0.11703571191225176	0.8441568820434735	0.4163801556315351	0.208163378645212	0.38357805966953196	0.08055609300183776	0.0580629152071052	-0.21591968837643047	-0.08996674669653346	0.303477304589547	-0.07544045946860987	0.7079320489293283	0.031152213171724424	-0.06405346648459727	0.012324812395856371	1.3431588081462864	1.2273281618555332	0.642665257248498	-0.2347241975066684	-0.40636904641561666	0.11348880788597382	-0.06837520002460346	1.2906731426053235	0.25387727924456754	0.20908473468143499	0.14019508992693447	-0.11381156067986276	-0.011266139220845307	-0.11859012135067447	-0.048311058699641855	-0.1344739483698437	0.2596508725452208	-0.05989960938427545	-0.35012642651883036	0.45579185306401027	0.3039953757631949	0.45908379166429303
56	0.8817157340472707	9.145665960400551	0.3044804540283964	4.226104049955714	0.16828511378596428	2.9479935748595216	2.0609517431146314	1.2387449868827427	2.095063088102815	0.4806544919109732	0.37884468394920845	2.3132107773324373	0.4122922596382865	1.2645539528190342	0.01858304239932438	0.6359624033061931	1.4782511422864864	1.4713370908018086	4.269329991990114	3.3298080590404173	-0.06432973076683395	-0.18533084873030997	0.19915801522469798	0.06661539495293373	1.7753900618805185	0.6952079815798767	2.840245496591189	3.846655515442968	-0.10373411899734822	0.5898752859768522	2.4094883906876867	-0.04641795595163362	0.6368920709877796	4.004856008897473	-0.022187345953034468	0.9974876557184489	3.384470109777533	1.4805630308729694	5.168001315389577
57	-0.5936468062398629	-0.05396703163730508	-0.11407824857044366	-0.19304213602038306	-0.10347071435423429	-0.21367493373333557	-0.02661305472469571	0.8554472378986929	-0.6264280806309056	-0.14663030316890815	-0.23440948391378977	0.6356924359523131	0.22030913571097938	-0.5866067372572248	-0.31541112021838136	-0.04057121673023766	-0.07246762608895152	-0.1468090310991071	-0.15170023003893016	-0.18015702356004412	-0.40434297046424084	-0.5590892680074251	-0.08205107873651889	-0.20944304521206836	-0.06298221463506584	-0.1713067254889712	-0.26146860887519796	-0.051607433847299905	-0.18809670182085644	-0.10118924876720252	-0.11965707062710955	-0.2336123165834887	-0.02350326338027858	-0.09831978795905474	-0.16063226999741842	-0.5989311603209275	-0.26079321695819585	-0.11228499031618108	-0.18617976922388157
58
59
60
61
62	-0.6664254884952542	-0.2746005366885978	-0.20819025227658	-0.27457507299734646	-0.26043280439193894	-0.31626036219877074	-0.11566567120509809	-0.11881901483856512	-0.702917331057988	-0.40120989714937	-0.31649118045462793	-0.16780951886965056	-0.18996036241664596	-0.6445256625417405	-0.33907546953501194	0.04951541488637775	-0.47517221672529036	-0.31637786439390586	-0.3836285908735458	-0.41967245242401596	-0.47284962601682595	-0.649449871501839	-0.21162226288763208	0.026682328983855808	-0.45314754325063183	-0.35950576336195883	-0.43039888161454176	-0.31220742229699605	-0.37430478919412885	-0.11696092840360262	-0.1701186895170879	-0.24562521566866277	-0.24158975238544367	-0.2521429587358291	-0.21929856963704	-0.7078637891441912	-0.28275366200812035	-0.18803135436060614	-0.387287531292108
63
64
65	-0.577209201970932	-0.11260394627197463	-0.2000655123866105	-0.2832140107000606	-0.5334814405054269	-0.32879841622648126	-0.30164724221961864	-0.23905644207516227	-0.6746158484596457	-0.2652052453864642	-0.2653434287148536	-0.16780951886965056	-0.2885442930929768	-0.7217508962544279	-0.32624813713663114	-0.1948378629556423	-0.4409116426327956	-0.30365957011924344	-0.38844525802931795	-0.3990890626787294	-0.5164061502165562	-0.5843791960067446	-0.2912166206820596	-0.282776145939212	-0.4058826855309917	-0.348639339066902	-0.4262597517232997	-0.30032445151534903	-0.30497199069561076	-0.12123242497240506	-0.27189875668722097	-0.2544757462288437	-0.11409987093138517	-0.23919528757421687	-0.2159677388382783	-0.6831910707804925	-0.4250769605381862	-0.2178991219226137	-0.36661828062726526
66	-0.27872771815111375	-0.16051625604635097	-0.19161620328776546	-0.23880994238371098	-0.27593732121851017	-0.3260534808607295	-0.2822255308581522	-0.12146712831271643	-0.5408199030449363	-0.04210987784417449	-0.23251633867788873	-0.16780951886965056	-0.20427549803744435	-0.6238878845889471	0.3369615516086466	-0.09947440243044223	-0.3121694685034863	-0.3102226141986849	-0.3637730053494913	-0.3623364255804297	-0.4608987460111545	-0.4925065835087813	-0.06645747380377622	-0.1791813661523886	-0.34366889455852684	-0.3422796861496998	-0.24647757668610842	-0.29335511897813077	-0.06599583755710035	-0.12188202480398777	-0.2385359354486244	-0.2100045181398561	-0.17286409887630427	-0.23520614467031434	-0.03833261015458132	-0.4980080635849907	-0.38298788490154856	-0.13203309056812523	-0.2843270031101559
67	-0.5946061628333095	-0.2515825346868899	-0.16280533467648123	-0.2567506580434983	0.8139486077895213	-0.29776998489814427	-0.2419663324987835	-0.01637748676687825	-0.5092230372147465	0.1609483313418361	-0.23365733009550432	-0.1383540923962234	-0.16534560921693203	-0.5723810363242368	3.2362495923571957	-0.09343890790529609	-0.35543173131884565	-0.31784776996452085	-0.3494081916363733	-0.36582877120042434	-0.493047596339897	-0.555681090883565	-0.022632277751156248	2.1121362031055333	-0.42341310608787774	-0.3410836077151452	-0.42121638882496637	-0.31102147636457034	-0.08826789798357933	-0.10383515554967443	-0.2771969175849199	-0.19686871802429934	-0.15299738434802368	-0.21420783187743944	-0.12653898321785187	-0.3434308830258941	-0.23765772072024957	-0.19137980805562407	-0.3747422504124733
68	-0.5939601376832996	-0.2515825346868899	-0.16280533467648123	-0.2567506580434983	0.8139486077895213	-0.29776998489814427	-0.2419663324987835	-0.014517556824115652	-0.5092230372147465	0.1609483313418361	-0.23365733009550432	-0.1383540923962234	-0.1689207915772276	-0.5723810363242368	3.2362495923571957	-0.09343890790529609	-0.35952960353918767	-0.31784776996452085	-0.3493580585325519	-0.36582877120042434	-0.493047596339897	-0.5569497516222935	-0.022632277751156248	2.1038970400343224	-0.42341310608787774	-0.3410836077151452	-0.42121638882496637	-0.31102147636457034	-0.08826789798357933	-0.10383515554967443	-0.2771969175849199	-0.19686871802429934	-0.15299738434802368	-0.21420783187743944	-0.12653898321785187	-0.3434308830258941	-0.24010455937641484	-0.19291421060476002	-0.3747422504124733
69
70
71	-0.3236223052570517	0.014273289532011112	-0.18597611049766313	-0.2700745260657789	-0.33004896585930227	-0.32540970299587707	-0.2032036438424697	-0.04035555641017558	-0.01939477335117022	0.010114610001714498	-0.05775155001496221	-0.16780951886965056	-0.19461599590289605	0.5156628095603684	-0.22106076404926833	-0.1708846786870105	-0.11424026719057843	-0.2607732315339419	-0.31047931730901623	-0.25906492702050704	0.2519803086708041	3.4037082220171984	-0.11272221788422226	-0.22716652724942202	-0.21124130685793396	-0.3102817542285293	-0.33246432158764067	-0.20277628931921196	3.545118546269812	-0.11062555969271988	-0.1332817235427104	-0.18763428763320864	-0.19453675129767167	-0.2548970299234955	5.144292560380986	0.6299618196217748	-0.2781129003611453	-0.16825662568285518	-0.2732782148230058
72	-0.32387081937017576	0.014273289532011112	-0.18597611049766313	-0.27157584707056176	-0.33004896585930227	-0.32540970299587707	-0.2032036438424697	-0.04035555641017558	-0.01939477335117022	0.010114610001714498	-0.05775155001496221	-0.16780951886965056	-0.19461599590289605	0.5156628095603684	-0.22106076404926833	-0.1699403700961412	-0.11424026719057843	-0.2607732315339419	-0.3104333162434671	-0.258821368911957	0.24929095054372916	3.4034107192031793	-0.11272221788422226	-0.22716652724942202	-0.21124130685793396	-0.30984775811236415	-0.3328698520768129	-0.20277628931921196	3.545118546269812	-0.11062555969271988	-0.1332817235427104	-0.18815939052949393	-0.19402554732246358	-0.2548970299234955	5.142812926209164	0.6268919080200432	-0.2781129003611453	-0.169641053265907	-0.2732782148230058
73	-0.6732143424307383	-0.31941430770156354	-0.1842385727658927	-0.28456778391628007	-0.5945857967847497	-0.2818096460981311	-0.25371451813680085	0.04561294312627472	-0.5874913404812202	0.4414129941368072	1.028165680498594	-0.16780951886965056	0.012854607590549754	-0.6447853886835349	-0.241616288126776	-0.17970551575387975	-0.33938713262478504	-0.22239264391127866	-0.37715895459226245	-0.32688822721963096	-0.5435204843278193	-0.5938341356669681	-0.07149078446180682	-0.2914347838601164	-0.10692311349322817	-0.3211616312507803	-0.32452060295589724	-0.21023208750467295	0.23751607304138544	-0.034808981484518546	-0.194861431183388	-0.22652132695129235	-0.14010902596459013	-0.24917909560931245	0.08528945344940946	-0.4005229381870212	-0.18367418101136854	-0.15895293862750254	-0.4050201824071362
74	-0.6426143513179148	-0.4521324658958819	-0.19902968812871558	-0.2811984123613463	-0.6021523549342116	-0.32220093860363813	-0.23097434083768634	-0.06650966833791128	-0.7025206416967126	-0.34231624321462334	-0.3021002786369778	-0.1358293415605998	-0.2952129724160146	-0.6445256625417405	-0.3716962407124798	-0.2037308522228842	-0.4794428979975133	-0.3304831050786188	-0.37195445119234394	-0.43599304176035486	-0.5468521826506146	-0.6383000729053809	-0.2193529018450658	-0.25852605318795646	-0.4708000422969847	-0.3589219834068973	-0.4587121910410029	-0.3130742556320434	-0.007831425777786885	-0.12188957829026696	-0.1989260387392872	-0.2593765598371803	-0.24044037960808598	-0.22866598569771174	-0.159808068949718	-0.6266597261188788	-0.44239570573885145	-0.19856575104403773	-0.40666622781843803
75
76	-0.39512498883788627	-0.3319636633641384	-0.1908707596922215	-0.2611189939658651	-0.07567534418568182	-0.31561323783590184	-0.24880675613348066	0.029866663069720998	-0.6510452077177044	-0.18163000613809493	-0.23600550542687507	-0.16780951886965056	-0.17215324727957443	-0.3935436529219791	-0.26410460295517335	-0.11797201788842315	-0.3967416611689137	-0.31282118599416947	-0.37049926451980547	-0.41863208919820566	-0.3926666425138171	-0.42680910106618486	-0.02104967068877921	-0.19861101772001055	-0.4105656632092316	-0.3227003274947919	-0.24444015960519266	-0.3002016240277379	0.3517086579744741	-0.11827523504009788	-0.13507143331657248	-0.21122572602318843	-0.19029494556385243	-0.21997434780448663	0.688315693614102	-0.4223424021642933	-0.2794548332034304	-0.1565617903898248	-0.3204038128136097
77	-0.29892538359216986	-0.07122107011809778	-0.18284252647729513	-0.183846948666603	-0.5383865058217687	0.40110078957128814	-0.20996932454353343	-0.04379015029093182	-0.5686138175302518	-0.23869734916041513	-0.21828536034995868	-0.12783429723044618	-0.06890570064918694	-0.6831382793980841	-0.29322940520086604	-0.13293905296657454	-0.3951951791626366	-0.28518270492460074	-0.12743222840256702	-0.3587614937719053	-0.22943779813710852	-0.5427824273976741	0.051479306196934534	0.013147699031168442	-0.31584598676065606	-0.20989780569025468	-0.27258204490150495	-0.24100699890994068	0.4428317643298868	-0.11137512520061936	-0.1325640374516856	-0.24974950931796394	0.06310378018321598	-0.10925022365299336	-0.02237206806907273	-0.47694060983142084	-0.10059643534574185	-0.11335133563853944	-0.2427001980179151
78	-0.1998598301019824	-0.35120920963729524	-0.13759660939371413	-0.2833034091408605	-0.508439345349237	-0.2885791659023285	-0.22509187907389194	-0.08231472217601131	-0.5059264919946154	-0.37149405022971355	-0.2768429099587737	-0.16780951886965056	-0.2243518757322174	-0.4367577733395728	-0.3289185685782493	-0.18326832806725477	-0.34721761209946667	-0.3157877082678867	-0.322505503333657	-0.3399635755466939	-0.4485989262494191	-0.5561438201559542	-0.19411203035298627	-0.31424410491121857	-0.4189315660278301	-0.2442980076175396	-0.4042746997479473	-0.2730321280356602	0.002940561233445615	-0.12320388492676221	-0.2473144692800109	-0.2521473013917685	-0.11304072947740992	-0.2544558813315417	-0.07776612005443226	-0.4574729065801509	-0.3667828252088127	-0.17446499098830973	-0.3924598764589133
79	-0.6590849851937486	-0.867295962519718	-0.1566716798724698	-0.29951222207724476	-0.7100637919363461	-0.3332648298769452	-0.33063849093763886	-0.02803443536982579	-0.7372364315716392	-0.4930983127564252	-0.33783373435080116	-0.16780951886965056	-0.2611572265432072	-0.8568950553051579	-0.38479672390939496	-0.19775838660859094	-0.3327290839955092	-0.3409878121092112	-0.3927104544246555	-0.3934120361469477	-0.5736094683007853	-0.5706217775662167	-0.5480038620879447	-0.5319752965502825	-0.48978481062515916	-0.37593869201151864	-0.4737201691728464	-0.3217378950258529	-0.46047555302501575	-0.12320388492676221	-0.35765736194313463	-0.281153694699862	-0.21574595171781755	-0.23135423591520327	-0.19608483392992757	-0.9814634204517667	-0.5416300090250242	0.18796772019348237	-0.41145647699973487
80
81
82	-0.66996572475609	-0.4051790523956349	-0.20416055613476408	-0.28160153202908916	-0.5547367235429078	-0.33263926108722336	-0.2509946519204105	-0.17110673374028493	-0.6987638110905922	-0.44600134862748403	-0.3235545704114333	-0.16780951886965056	-0.3002392624729177	-0.5866067372572248	-0.3736402641969124	-0.17244725590110352	-0.4907322407269345	-0.31079631638147653	-0.3721999508424261	-0.37411428239393124	-0.542942398271058	-0.643115317326124	-0.08758886180925607	-0.19343353762946713	-0.46917572941169955	-0.35951144051084394	-0.4274385128249093	-0.29503309112160253	-0.27624840276181095	-0.11991811833590982	-0.2665291195523994	-0.2597070652606862	-0.24086574879143635	-0.24403307383018208	-0.17394435049735546	-0.71729511795794	-0.3758866967328076	-0.2190869908304691	-0.4107764471314966
83	1.2080092091073904	0.1936598107865068	-0.10774905304322864	-0.20603162993676055	-0.14598128034396463	-0.272222216175975	0.42652636601628674	-0.023661649543315965	0.9217743259611046	-0.026133312950538605	-0.016632475126232248	-0.07186898694249828	-0.1296840869480829	0.12772667495982212	0.38185264921173584	-0.12764572256256074	-0.08300156344485798	-0.22212390410956784	-0.18546476337385023	-0.14764754768435734	-0.10809579016634034	-0.5537677948158591	-0.10061853628345775	-0.2693580807323338	-0.22284712378236032	0.0733731742856225	0.2840363991003536	0.6987643457696112	-0.04645969911448772	0.095063635123635	0.5746924217770394	0.35143001352386755	-0.1571084554827597	-0.12276179541683618	-0.1381734085405749	0.4118939750804947	0.7513655175802167	0.0650234825290592	-0.24298156532964585
84	-0.35601867532159587	-0.41124446139838433	-0.1675336294740278	-0.19568587588018768	-0.28921065402590534	-0.30233611993265846	-0.21456568010863586	-0.1810051413582235	-0.20771550387202062	-0.3277067795592138	-0.23967942545616083	-0.06742331207756239	-0.17145436404815154	-0.7962922934362057	-0.08005985987171228	-0.18143411275621857	-0.04300513377170351	0.06007338292666048	-0.26015845898560325	-0.045378602384813976	-0.10098651105569559	-0.5492345197201315	-0.12826079541123386	-0.2393342711054071	0.49800069051769996	-0.15384113052994158	-0.20382780984889365	0.25153144876557715	-0.04074784922790577	-0.10670138007757411	-0.08452825657927242	-0.06080936390508497	-0.1715254222999321	-0.22594703765348378	-0.15981069745011126	-0.21940661084742621	0.12538401338276406	-0.21043946108667078	-0.36316865910349916
85
86
87
88
89
90
91
92
93
94
95
96
97
98
99
100	-0.2936845265814595	-0.13886592169528328	-0.19872372281591993	-0.15721356083480167	0.9462132635985973	-0.3054979850817182	-0.16227041529308806	-0.16564204536896063	-0.5249849121712269	-0.2529372150664605	-0.24797632871292025	-0.16780951886965056	-0.0537691320074781	-0.37423734449380724	-0.22476069713890706	-0.15517869715605928	-0.28312857964144034	-0.29618632013218016	-0.11506474742237302	-0.34044999609116205	-0.47848388415614135	-0.4280771679591945	-0.015674158572764385	-0.2940744314204354	-0.33692845055956494	-0.30830803169849397	-0.36733725286568986	-0.28126350605763534	-0.3089338648862587	-0.07558074648103343	-0.2553753108894898	-0.21310638883727281	-0.16446866462449905	-0.08055532607546566	-0.15064427468883151	-0.49186971549632463	-0.294744684615237	-0.001805018964977423	-0.2547017150071287
101	-0.25901108511795357	1.0403332034004615	-0.14842693155813383	0.0920263283628462	0.6439857776046761	-0.15742171149261688	0.07995185023471682	-0.0939124019477218	0.49048358437811873	0.7522828511390942	0.37997563679603147	-0.07309899376607999	-0.050650055005184824	3.634049306296056	4.793053673484726	-0.0779129332792702	0.18521149009968857	-0.2346511240285474	-0.08584065089364656	0.039444687740927596	0.09313439432204304	0.03011077473732055	-0.21231286462579912	-0.24535008347243434	0.2662756257994307	0.1806466274643426	1.071480945612146	0.220362610575128	-0.09994500099785165	-0.11117292417629678	-0.11556519466568062	1.2709413590707817	-0.13816243384773333	0.03975188178325838	0.06543393525605304	0.305997140419993	-0.11190305312385794	-0.1391210251407076	1.0566964702679593
102	-0.259279640013335	1.035568101935158	-0.14842693155813383	0.0920263283628462	0.6439857776046761	-0.1576930272385452	0.07995185023471682	-0.09256339353758244	0.4897959683626746	0.7533319100992517	0.3806853084420374	-0.07309899376607999	-0.049750441872897476	3.634049306296056	4.794577367105037	-0.07828484549832691	0.1842890897135751	-0.23538849556048155	-0.08585344669826948	0.03933184322593648	0.09206608269745431	0.02990414464351188	-0.21784476484518642	-0.24535008347243434	0.26551441288666155	0.1806466274643426	1.0710183918219685	0.220362610575128	-0.10207831771322869	-0.11117292417629678	-0.11204451273542129	1.2710497835616985	-0.13816243384773333	0.03975188178325838	0.06543393525605304	0.3064001646908244	-0.11190305312385794	-0.1391210251407076	1.0559753741317643
103	-0.3559132486078801	-0.0030033185362607806	-0.18462162553459852	-0.17960044724330634	-0.06096014836450406	-0.1535593951313005	-0.22036237272769763	-0.16481756448063578	0.11155695087094838	-0.1369762181409039	-0.12036406320917378	-0.16381199670573016	0.04839255905028145	-0.12325533482051934	-0.09602521424820863	-0.12583374112824117	-0.2506940338553191	-0.2528961711717199	-0.2405174690594646	-0.31605930368371166	-0.12188802016435944	0.5799975165858821	-0.06605200349706408	-0.21109116223533528	-0.17440331386426197	-0.2226686112920961	-0.019803866040602056	-0.21749375323161374	1.033151020122324	-0.11564662176787883	-0.07170032387998479	-0.18311472641950732	-0.20092507826772782	-0.17765971648355752	0.8201407998539519	0.6085732271021747	-0.16387225800547436	-0.10006063837132782	-0.2304330153736103
104	-0.416365243637906	-0.3473597481929578	-0.17730333416482494	-0.18860916699296806	-0.3762468466614706	-0.11618194332239716	-0.14266775257011252	-0.05823924682776088	-0.32239569677212065	-0.4001344058268285	-0.2544517316367398	-0.16780951886965056	-0.07352350029723301	-0.6009402086611529	-0.3204790722610906	-0.11020520567115034	-0.1573495309186141	-0.20436658812078798	-0.26710734556440424	-0.16597329198041044	-0.2955373863806458	-0.397028190421715	-0.27616513305404744	-0.15712488070786795	0.6733731927538215	-0.2699015210050909	-0.09733804436878205	-0.13910671387249565	-0.3212847075717071	-0.11971898096658022	-0.23312836566097017	-0.21551445745138814	-0.2107182760101898	-0.11677517815207059	-0.19367767469024919	-0.14891339409099472	-0.16191237846984927	-0.2264723987627248	-0.2848601157132661
105	-0.4167700095992207	-0.3473597481929578	-0.1776774140612075	-0.18860916699296806	-0.3762468466614706	-0.11618194332239716	-0.14266775257011252	-0.07225252870297272	-0.3343866258567285	-0.4001344058268285	-0.2544517316367398	-0.16780951886965056	-0.07600702535705528	-0.6009402086611529	-0.3211321294058505	-0.11018302610280287	-0.1573495309186141	-0.20436658812078798	-0.26721394852230734	-0.16660068179257317	-0.2955373863806458	-0.39721221852173316	-0.27616513305404744	-0.15712488070786795	0.6521928009108263	-0.2707432104092483	-0.09733804436878205	-0.13910671387249565	-0.3212847075717071	-0.11971898096658022	-0.23390646570864174	-0.21603973980430824	-0.2107182760101898	-0.11769122711705568	-0.19367767469024919	-0.15681607278689005	-0.17247827267431617	-0.22781487398770683	-0.28511876741119513
106	0.3042302612728642	-0.2536226487172745	-0.16928398274926476	-0.2145809030782244	-0.5432915711381103	-0.20953716006297032	-0.16938140250409575	-0.19345425149382467	-0.42239254692951334	-0.3385321584135547	-0.21593006649690447	-0.16780951886965056	-0.17129284746413245	0.10842036610343637	-0.2620971510349896	-0.1545234547267004	-0.39624202117646584	-0.26891942694985543	-0.12716095184670007	-0.191686574146463	-0.37431014049604666	-0.4974545950717468	-0.10950124648931321	-0.23969197420888963	0.4511981237411716	-0.2184683670346062	-0.021512309925504507	-0.20845459047244055	-0.25742950028988704	-0.10743220529190507	-0.1915408949043187	-0.16293039223794611	-0.19375292289294313	-0.19798850970089935	-0.12867422293936912	-0.360878701159587	-0.1577709894439887	-0.1735902006738552	-0.3021686635069697
107	-0.6964479587033967	-0.4830042804253428	-0.20970964318092664	-0.2949608709903965	-0.5900742908633203	-0.33836331683157184	-0.21916417719956838	-0.20979772715963366	-0.6482874827221218	-0.42182650843674463	-0.3190328066664373	-0.16780951886965056	-0.2708764278457633	-0.74790783029878	-0.3692217277385131	-0.21190795189471406	-0.4602665752039855	-0.3180273529935726	-0.3935334503980099	-0.4352921912185402	-0.5498556189903873	-0.5824977066282911	-0.2865650613571783	-0.34226317282177443	-0.46598446258139753	-0.3714747565037017	-0.4071339118632806	-0.31649779055404287	-0.28714355679346437	-0.12320388492676221	-0.24718350766095015	-0.2591789014939339	-0.24785619118658234	-0.25272035880396376	-0.21945350128949878	-0.6767205082586742	-0.45258896602488896	-0.27140978013826733	-0.3822250008529491
108	-0.5994485197382667	-0.33283825009862994	-0.20498995123865385	-0.2847708643932813	-0.4868833199788723	-0.3329493796787476	-0.2180650169659699	-0.12950738648037033	-0.541010302920183	0.8164311890023603	-0.011271939471626378	-0.16780951886965056	-0.1144554501014187	0.29183029622459594	-0.03701779472664358	-0.20942171135172574	-0.18775207971021074	-0.27328228043731123	-0.3724518036198702	-0.3937043937800062	-0.4734709550161086	-0.49395980893575386	-0.17334802267266836	-0.39025074386150443	-0.2687988629829038	-0.3449888118765159	-0.40979279695073617	-0.315240165481097	0.870714177922426	-0.1209038483130884	1.2198970568056016	-0.08982035302193926	-0.21171452038663935	-0.22989511813366997	1.0906685632000925	-0.5280644445791036	-0.40417837080678976	-0.2689964979071192	-0.39994342873768207
109	-0.5990996890129375	-0.33283825009862994	-0.20624259102852607	-0.2847708643932813	-0.4868833199788723	-0.3329493796787476	-0.2180650169659699	-0.13017068708889104	-0.541010302920183	0.8181359091824102	-0.010778657589800334	-0.16780951886965056	-0.12053927523604942	0.29183029622459594	-0.03701779472664358	-0.20942171135172574	-0.18775207971021074	-0.27328228043731123	-0.3724139334242259	-0.39400847505987874	-0.47439720123581636	-0.49408065593180445	-0.17334802267266836	-0.39025074386150443	-0.2687988629829038	-0.3449888118765159	-0.40979279695073617	-0.315240165481097	0.870714177922426	-0.1209038483130884	1.218869964906617	-0.08982035302193926	-0.21171452038663935	-0.23269572118338944	1.0829973546149894	-0.5306841022718914	-0.41115186099040835	-0.2689964979071192	-0.39968963319229134
110	0.5750376767804111	-0.30512878793617826	0.04254283997226286	-0.16399003013154817	-0.31602354472904387	0.17966911675859049	-0.16467723100584242	-0.16914918159616338	0.6846266966798478	-0.16468211863417895	-0.07471031002869914	0.04405915584472919	-0.1744970491190401	-0.4707688866881934	0.18701090293317202	0.10790975782802001	0.02738767877650296	-0.16375408752785733	-0.007151580149404096	0.08385665655710636	-0.014299355710503446	2.313579517303456	-0.07627454810781245	-0.12151542495716738	0.5052936181569214	1.4698255617255078	-0.2647197970717663	0.020311569094187774	0.07932980659339009	0.013463528126669124	0.2339131429001797	0.171058388482885	-0.022821427027597957	-0.12527152196362787	-0.025335729475472007	0.3099939178474879	-0.14448815100158133	0.06608334760801353	0.02094842619593114
111
112	1.111989546389356	-0.2338901501987833	-0.051819776247567874	0.1955941030062094	-0.028224925195024887	-0.07486826602378202	-0.0331144524921758	-0.014366602319717293	1.6272333067153597	-0.12964976868128086	-0.08939785532161723	0.07034073772647628	-0.008636103995816467	0.5233006112998083	0.20092036195134555	-0.01598568280999971	0.35371773155619296	0.13445915516583087	0.04527944955696376	0.03315563419415943	1.7695213171248996	2.9800704324354945	-0.00433497741442838	-0.04354171022677181	1.7018947739651384	0.18136164628445092	0.006206221892862439	0.014679865774934563	0.04993185718682396	-0.048360850455192644	0.0393863509939236	0.14372567854091584	0.013471737660040308	-0.06685259751121192	-0.060137251596771316	2.1921305235171795	-0.11747101240231764	0.13143399621777266	0.04533716733514967
113	1.110521109512244	-0.2338901501987833	-0.03996015943763431	0.21174228535385536	-0.028224925195024887	-0.07642648419508571	-0.02594521406230682	0.00040113742913980256	1.6687075554423525	-0.1215677110726456	-0.07519978313788013	0.07034073772647628	-0.005184288221572404	0.5233006112998083	0.2119090709568517	-0.013903379014812431	0.35371773155619296	0.13395797921965094	0.04508878538212436	0.03315563419415943	1.768387274658419	2.979250866740276	0.010966023173690513	-0.04354171022677181	1.7541597689229627	0.18607252292874632	0.006206221892862439	0.027583158487583935	0.04993185718682396	-0.049339589435795216	0.04026047194639553	0.1506623121408538	0.03415886868044637	-0.058998333708916086	-0.05433322911748734	2.250747061339917	-0.11549271732091554	0.143006151603681	0.043178754497963635
114	3.4468741821142905	0.24503796151587995	-0.0007112088912990067	0.1075543331033964	-0.18522180295993032	0.43247904771823703	-0.04214811416367737	0.057015302458948425	3.1335177245300354	-0.09811835778779347	0.13603243050362404	0.9195165096612028	0.08938703534121199	0.4366276097035188	0.5293490720619749	0.042929926442351725	0.3652648344490523	-0.1905863935278361	2.1110283641819145	0.1354774599422779	0.4336454362109465	0.44352378993952546	0.05265686986479505	-0.0028564038382105773	0.15043759870117532	1.380360588968333	0.7332875600255353	0.0834045973111074	0.035749190407801605	0.1999926848649666	-0.0038735719310650485	0.25195399823802705	-0.07930606419254825	0.225615637648786	0.030411203122618097	2.659804467169681	0.3808330980263169	0.16211143285186755	0.701994472980932
115
116	0.20396685126254985	0.023100195050429744	-0.10282764367937887	0.4240315036569244	0.6093987786283613	1.3612095795851733	-0.13174759605140188	-0.2350943166462747	-0.1556245363526944	-0.2643130532052947	-0.17575512814406802	-0.031893765303293915	-0.14823942860150993	-0.14256164314163763	-0.003247388562856422	-0.11979713956306866	-0.21498808682958925	-0.1539457773704049	-0.014058638399074118	-0.24209132111508255	-0.06391425040109801	-0.26796629147826007	-0.01214146828317481	-0.23428136514992318	-0.055140645002281136	-0.015304366116348847	-0.16590442010402753	-0.07738047031161514	4.162041168651573	-0.05715997644808313	-0.08012811291852198	-0.11126935367337942	-0.007547539188793873	0.08050405244897628	4.273743870371601	-0.24267088526224903	-0.21691608849726576	-0.14661137242099606	-0.08250176453625424
117	2.3664911542306197	-0.2330752666788128	-0.17265889134303422	-0.24883420029076403	-0.1551473114196375	-0.32086916708591745	-0.27929458917242905	-0.12306253559459351	0.010080855966351087	-0.16839121008955898	-0.2428098939444877	-0.16780951886965056	-0.0739942309551638	-0.2426034234023674	-0.09406761933824125	-0.17549509316754675	-0.0899274007872728	-0.30998830930188376	-0.30862488084537665	-0.35455952489806203	-0.3975899354986702	-0.4600084097093941	-0.15152423202192097	-0.23952254318289823	-0.29356154886015856	-0.30391467656194165	0.45652820827061913	-0.21868438090394104	0.23285243196016459	-0.12146143294705697	-0.15266970999629315	-0.19484412477924556	-0.10416613151056267	-0.08162563263420372	-0.13111339846269732	0.9413909177004482	-0.3101056448021097	-0.21870317350242188	-0.3250569146713861
118	-0.6172338811266608	-0.4905749129136719	-0.2027529591482343	-0.2925692851808397	0.07679043626636636	-0.33457615027650195	-0.23092415357880236	-0.16456745935611117	-0.7100847584999066	-0.24683777262714607	-0.29382900367403164	-0.16780951886965056	-0.06816442004576392	-0.7161198896696894	-0.31036448550907414	-0.1831240248058458	-0.48913346180951944	-0.26176676892339046	-0.2720975484617449	-0.42434578239700743	-0.48164885973571736	-0.5448255838934248	-0.32619450811142153	-0.20754166592853604	-0.4567467682698071	-0.3586616398512936	-0.3876286436859521	-0.3217378950258529	-0.1571445596492883	-0.12320388492676221	-0.10439015949760297	-0.2595606118328492	-0.1950067893862514	-0.20130991894407185	-0.19568370670433421	-0.6128185466915239	-0.32909422256543014	-0.2683132610144575	-0.3464479676538041
119	-0.3872961029954418	-0.2938373777406509	-0.13994249276675202	-0.22725066483663145	-0.23318244166542645	-0.27524486913195506	-0.21764464549361637	-0.024883421602967505	-0.2545933883486928	-0.29439080085034963	-0.2038562477944044	-0.15409253105193643	-0.1408530129915177	0.07056485950747597	0.06555811908270325	-0.12218749274815907	-0.2934360344469576	-0.3194960055601137	-0.3487448851218763	-0.2858671966643417	-0.2828523025331196	-0.491853094278732	0.004380388208717385	0.13853178401027555	-0.09377691949697642	-0.313054681913861	0.16231798847436402	-0.31388035788778995	0.06631776895926272	-0.11418413349877508	-0.18370321370439593	0.12738202680087887	-0.21026427377605483	-0.23457842936649864	-0.1756539131423337	-0.006518658014708343	-0.2556837537165962	-0.21800331281281965	-0.3840946845164307
120	-0.3871906664664051	-0.2634715316281876	-0.13994249276675202	-0.22725066483663145	-0.23318244166542645	-0.2764835983948041	-0.21764464549361637	-0.018391463850774385	-0.2545933883486928	-0.29570331860231774	-0.2038562477944044	-0.15409253105193643	-0.1408530129915177	0.07056485950747597	0.06555811908270325	-0.12218749274815907	-0.2963750542567742	-0.3194960055601137	-0.3487199117889875	-0.2858671966643417	-0.2828523025331196	-0.49219780036091937	0.004380388208717385	0.13853178401027555	-0.09377691949697642	-0.313054681913861	0.16231798847436402	-0.31388035788778995	0.06631776895926272	-0.11418413349877508	-0.1857171196682919	0.12738202680087887	-0.21026427377605483	-0.23457842936649864	-0.1756539131423337	-0.006518658014708343	-0.2556837537165962	-0.20639315028689245	-0.3805498737672978
121	-0.47318852994277627	-0.31458137150674287	-0.17848536768910686	-0.18190242882801128	-0.15024655460620237	-0.23869553190375598	-0.25738757743123547	-0.23296711578828502	-0.4041053996508751	-0.3494030913796568	-0.2584216501345729	-0.04614580089762184	-0.08053350217286667	-0.5631034052716746	-0.2812115828503793	-0.024197025587207606	-0.2911563264054301	-0.18340473855183448	-0.2732144343229305	-0.25027214422421695	1.233370429466462	-0.46706200770933526	-0.10463942310447022	19.38508986021441	-0.13891797175082032	-0.28221782205690177	-0.10258417551831596	-0.20896307783047713	0.08966513065873753	-0.12070384512942484	-0.29221239680561395	-0.16069639203230981	-0.1836816208082632	-0.21320447750289598	-0.15511314587395647	-0.16303473917231	-0.28027167249490836	-0.24292508543385102	-0.18588216940755892
122	-0.5753297798646637	-0.17988008400393235	-0.19213509591454211	-0.282539857310946	-0.6787072099926095	-0.3219543374833797	-0.2561560232210146	-0.272189526670243	-0.6688738760318669	-0.336006954637037	-0.19868220741285234	-0.16780951886965056	-0.039048568175415355	-0.7951853936369357	0.09626676188762097	-0.1857912247086209	-0.39901989503844876	-0.29541150212361617	-0.37453897353820964	-0.4015460165552906	-0.4749473778059586	-0.5676017338368633	-0.18122408754220254	-0.14180867270426245	-0.23205430838036936	-0.3623136462958996	-0.3935761057140318	-0.3217378950258529	-0.15021919438388892	-0.06389776678411495	-0.05722365408013379	-0.08125973746967918	-0.1004013109019852	-0.256211559888315	-0.05530809853265081	-0.604852398841979	-0.4284158015324771	-0.2477744642846191	-0.4180369807578408
123	1.179928764700499	-0.2844286160337865	-0.172604914587399	-0.2601308609801929	0.7318451727898522	-0.3196681318323497	-0.2419979602554032	-0.2321066331822909	-0.18288553744329436	-0.33819366887331503	-0.24590268258723186	-0.16780951886965056	-0.19660310662250904	0.10081945766962963	-0.27235523649676363	-0.2021203726117984	-0.1861305606173376	-0.29613552519151426	-0.3617474436183635	-0.3737515462320941	-0.4033169945983884	-0.39349496375809917	-0.2834522238061577	-0.20237742493160057	-0.35381512567168605	-0.3151076052323209	-0.16643520791955982	-0.30519447221460255	0.030859239437730276	-0.11233757021454828	-0.22128768306446597	-0.2402005416576237	-0.11491553007941548	-0.24657299813075004	-0.14432363179501004	-0.2993249132119536	0.10588154944847837	-0.23547491234116472	-0.34033206475756594
124	-0.5143893269260554	-0.4401039632744655	-0.20923364662686122	-0.2654940890088067	-0.27363385555457265	-0.32341315038912904	-0.3109719032680895	-0.2486232950259614	-0.5679924655025662	-0.10562745677219178	-0.23444275849722407	-0.16780951886965056	-0.1916657937035723	-0.38362757236288664	-0.33649729951561713	-0.19626637869200123	-0.4076157885376724	-0.31650819474156106	-0.36145932550805754	-0.4086193042963715	-0.45783289592177395	-0.5685298798807976	-0.2849366895600824	-0.07607230633454286	-0.44264148197565406	-0.327366291072543	-0.39660220573466054	-0.3121297179238251	-0.15562706152305084	-0.12141397316534046	-0.2178900376557043	-0.25780710075673857	-0.23006689181352116	-0.2399158952503843	-0.09189871298852491	-0.53404669609571	-0.48609744223306384	-0.2610515788429774	-0.36720730599231827
125	-0.2609138853558478	-0.388211463809227	-0.18949781104689722	-0.25809624181284574	-0.49914598324841875	-0.31570540516977685	-0.23710062283726524	-0.04119340977926893	-0.4847673715993722	-0.19332213811079346	-0.2333645208194143	-0.11184420858170267	0.06589908373704316	-0.3163184191022381	-0.3243928618530453	-0.17521839787526733	-0.3826151196171306	-0.1279137990705491	-0.3315156056190083	-0.4026863782676886	-0.339136319191263	-0.44289363496675455	-0.11565330348588466	-0.19355550682690087	-0.4021128691633737	-0.2781744530311618	-0.3558905819611457	-0.28828853312147656	-0.11282109211008523	-0.1120322785161668	-0.2031966874846123	-0.2415516329539039	-0.2137860759610302	-0.23301337622778348	-0.07015684456704332	-0.02789371106846241	-0.4124728512697088	-0.16630553486652133	-0.3419388718949302
126	0.1593368648798074	-0.15006514255445372	-0.11986270249060224	-0.09952356969157025	0.3825306393403137	-0.22663645253535342	-0.2306456422600303	0.573309838446035	3.7832709727571467	-0.042653193142191764	-0.011347074951058456	-0.16780951886965056	0.3523600336202173	0.315953662162896	0.06130710897873626	-0.08082029179359441	0.34279113801827477	-0.21783708569979823	-0.007000616352091697	-0.08748011413748952	5.045097890670045	0.05628668964141526	-0.016195965720647493	0.5476593776796964	0.037892784401188186	0.26282059492837345	0.04992845339619716	-0.012040822541712785	0.1808870208137	-0.10324301490949786	0.38202369519465607	0.01513362088998813	-0.14914024565653564	-0.1643912657354263	0.643607160424939	5.7328956749236575	-0.2205669287614201	-0.11975012696736378	0.9247695367965858
127	0.15913695904079464	-0.15006514255445372	-0.11986270249060224	-0.09952356969157025	0.3825306393403137	-0.22663645253535342	-0.2306456422600303	0.5696987249936609	3.7806262965666946	-0.042653193142191764	-0.012342808929974143	-0.16780951886965056	0.3523600336202173	0.315953662162896	0.06130710897873626	-0.08082029179359441	0.34279113801827477	-0.21783708569979823	-0.007039457572420112	-0.08748011413748952	5.045097890670045	0.05628668964141526	-0.016195965720647493	0.5476593776796964	0.03821808896491983	0.26282059492837345	0.04992845339619716	-0.012040822541712785	0.1808870208137	-0.10324301490949786	0.38202369519465607	0.015275218408915258	-0.14914024565653564	-0.1643912657354263	0.643607160424939	5.7328956749236575	-0.2205669287614201	-0.11987414466587806	0.9248158884049024
128	-0.5624028376983791	1.0745056056201021	-0.11107766878604526	-0.12882175933682305	-0.19339691160742079	0.09625061334917555	3.2883484184941234	3.2468432133184226	3.038370308458661	0.023695256165288184	0.7796903052409822	0.23993774182941943	2.2856692963167355	2.309339527557352	0.9557196445158547	-0.06524900545448295	2.8758221167812716	1.3138270151274576	0.220223468350757	5.738802325779977	0.041226382982268495	-0.4828372465739789	0.957538779801905	-0.24805452852265814	2.7060217580757784	0.5066324806569124	4.059241065150188	9.25253495226722	-0.2812007454927489	-0.04598837006063214	1.5324239393763113	0.4824554957585392	-0.15687387126492697	-0.046932332611206634	-0.1379153631745422	1.7494659808069672	7.022844879078862	2.3218788200037244	-0.022166074970419013
129	3.6266329810085884	-0.3673786091736707	-0.15743899492396282	-0.03499466444892492	0.16925889314469877	-0.26249043438931985	-0.20891868411251596	0.019534778389212755	0.8924121672891331	-0.10264696818294325	0.0309882762844115	1.5156998149954493	0.3344099104039968	0.8461410947901509	0.14317950766759213	-0.14753708692135886	1.0269746792082448	-0.2162350542751502	-0.20911810741013623	0.15051616950717517	-0.1362796523873155	0.08419741455232313	-0.23099848968897677	-0.19735900084975294	0.08517767529113812	0.6049796411540279	0.5021517065092289	0.05696184562915002	-0.2829159471256842	-0.10824429719329234	0.16172237407655804	0.30192064930964957	-0.20091519057033186	0.2129988771022386	-0.18791887352015932	0.8854636826516913	0.12240323260545845	-0.1439978207611378	-0.14302996237061302
130	-0.31807776712137587	-0.4177371402645491	-0.16713243472031325	-0.23942790360587163	0.5202900918989973	-0.2613742432606091	-0.23922043208503183	-0.06339282498208947	-0.026663677885020824	3.0302616950432375	0.2509109983090174	0.007082075809095913	-0.11294975044034514	1.7615230256001961	0.08915156298947663	-0.16095843892655765	-0.12566740780460098	0.343479687878771	-0.2668774670601883	-0.21293273694140394	-0.3808223042942632	-0.38258583258636564	-0.17555074581469496	-0.19929545086335518	-0.3101488429651941	-0.12918264712494942	-0.18979503583843205	-0.2650145370544263	0.024854036435123048	-0.114578747624521	0.05275269751968563	0.869900945155116	-0.12255145212040891	-0.2037524774125971	0.14553333870633584	0.15224619562172176	-0.3377898122775398	-0.20356464946040972	-0.2701167407808342
131	0.37912544125295866	-0.19249990945030437	0.014981416584215354	0.10765135282826933	-0.46326805267375654	0.023908482855724243	0.1641432517404715	-0.18128473481691748	0.5535661801188789	0.13381464898046086	1.1394359587388279	0.22440020279712264	0.012199210410413653	1.4015787613053803	0.08198790944822612	-0.04977666592575153	1.3726102942799894	-0.09745074644689448	-0.255189989177801	-0.1282087053914094	-0.09464584245717116	0.06965399919540634	0.01959097974535671	0.13542943090530382	0.13032323812626756	0.7555326986148854	-0.21760301989484127	-0.14221066353106146	-0.21192401128182858	-0.10646507399528794	0.18478466067232865	-0.08688839935934003	0.127703115847357	-0.09018420606593804	-0.18967283625651904	0.07226273897286278	-0.12904717575629404	-0.19980667023586407	0.967418125101969
132	0.37839438632742484	-0.19249990945030437	0.015319055381940682	0.10765135282826933	-0.46326805267375654	0.02273073594576563	0.1641432517404715	-0.18128473481691748	0.5535661801188789	0.13381464898046086	1.1394359587388279	0.22440020279712264	0.012199210410413653	1.4015787613053803	0.08198790944822612	-0.04999386537421282	1.3726102942799894	-0.09745074644689448	-0.2552279179862303	-0.1292359783081503	-0.09508024405946654	0.06879754083490358	0.02443698403692374	0.13542943090530382	0.1312123457489323	0.7555326986148854	-0.21786830864488563	-0.1387078443728387	-0.21192401128182858	-0.10646507399528794	0.18478466067232865	-0.08614082768624443	0.127703115847357	-0.09018420606593804	-0.18967283625651904	0.07155663121669928	-0.12904717575629404	-0.1985298652809333	0.9645528877228378
133	-0.40793455522379907	-0.5314704580574482	-0.1792470629092678	-0.23278043384243077	0.13411766253020235	-0.264149657514195	-0.2708948380923051	-0.00877198230271172	-0.4261630160129134	1.5724543726258675	0.16483470772018088	-0.16780951886965056	-0.08256033848958366	-0.18596660624620853	0.7705896452507515	-0.16805321011048743	-0.10479933724823494	-0.31147678081980296	-0.3410936616911637	-0.3708413989356195	-0.2783318879056845	0.905687633950658	-0.13518983210939015	-0.14336383380835016	-0.31844648265730985	-0.321794613712427	-0.38130270885368434	-0.25122653890064106	0.05583252073699656	-0.11504772672421484	-0.09137945268187597	-0.05073495688996603	-0.10374664013462705	-0.23121451044898358	-0.042121296300404745	-0.22740391637246452	-0.4101858453681177	-0.15951773057626664	-0.3147331285861905
134	-0.47610077050130717	-0.5320614832892262	-0.19146218211065363	-0.29951222207724476	-0.2522576957444485	-0.33400116467685	-0.2183204235817554	-0.4207380775154023	-0.5882802296698872	-0.36540869091481115	-0.3112685884281723	-0.16780951886965056	-0.36336759188150425	-0.8568950553051579	0.2710703054267167	-0.2128336254839728	-0.520461757495559	-0.33304509988233494	-0.39571383339783667	-0.4199001471512308	-0.5434528069771911	-0.5873612807096968	-0.41898719662068584	-0.3433634641219033	-0.4665613385843559	-0.36121326974188867	-0.4556236049518765	-0.2504962249824188	-0.2755880903721301	-0.12320388492676221	-0.3530925084227122	-0.2599451145654218	-0.2390114131863591	-0.2517237396591598	0.019868794412704716	-0.6386251185078359	-0.4483097718121254	-0.3172588105305632	-0.4449226919714424
135	-0.2316415458341657	-0.4326740897685346	-0.1859395320411269	-0.26272797234432493	1.5629220834734898	-0.3236468870202737	-0.16745735297335831	-0.22300056579714833	-0.5683496598305778	-0.25873325173622136	-0.2276062598391452	-0.16780951886965056	-0.006562935870941916	-0.6674406267798934	0.013985327186188563	-0.18870248952139856	-0.19590966636867496	-0.31488196885872655	-0.3605627222411094	-0.39630901314634076	-0.3601220107934725	0.7046408524130111	0.36494217152271347	-0.1365408452422139	-0.3344094374099749	-0.300547990783393	-0.3906325229816713	-0.297447317295415	0.009302754485371177	-0.11997953453387689	-0.23762927434431202	-0.21621776110075305	-0.18215171114941223	-0.2432897849574232	-0.1616935590532528	-0.5693420833341788	-0.3954043491069829	-0.22786722904187276	-0.32861409111983436
136	0.27399969262262924	-0.2254942838414805	-0.13744353097362025	-0.2449488343579065	2.1978034190814237	-0.2842895700364639	-0.17970326535606213	-0.2610038582721896	-0.1800592893433668	0.2105478623965487	-0.12311166106124961	-0.16780951886965056	-0.1601032077405542	0.007398984942611598	-0.16150729345041473	-0.1568061389342651	0.1971535210590821	-0.30991247416169143	-0.18602759848936487	-0.2782310673800115	-0.30064867688061453	-0.21392922875154896	-0.14611189736971	-0.08693344107075074	-0.19498583876063166	-0.16183161545602032	-0.19336981583394278	-0.22615748362827856	-0.06543984072174278	-0.11518050139320253	-0.20459485130481178	-0.21870352474162824	-0.01400109383289659	-0.22061199986508304	-0.06822159971822457	-0.2025014315018145	-0.35867628856185035	-0.24673961749547732	-0.22574228647182715
137	1.3589825248787433	-0.4392796440970355	-0.1078897670014708	-0.2652279647905906	-0.3307962780983854	-0.32206885723855927	-0.2363162235895218	-0.3370846017842858	0.28747955051516316	-0.3004555850972548	-0.1932490531633879	-0.16780951886965056	-0.13764921263716753	-0.5002095916041266	-0.298342484913685	-0.20740072328520054	-0.38867779721497125	-0.308257543965656	-0.3634547554919979	-0.36306925236871257	-0.4984185240408651	-0.49405725476406037	-0.3193137693910186	-0.2246019891512566	-0.3448040213742304	-0.3033523105056909	-0.394216740241732	-0.29258217298419886	-0.3547481183835432	-0.12118039230487038	-0.22148182458288754	-0.24857508831531985	-0.014280178965082487	-0.2509341558375682	-0.19660900690547975	0.464624934011208	-0.438034219431817	-0.250524941741484	-0.4017750134985734
138	1.3585957493492324	-0.4392796440970355	-0.1078897670014708	-0.2652279647905906	-0.3307962780983854	-0.32206885723855927	-0.2412569010366845	-0.3391572510214188	0.28747955051516316	-0.3004555850972548	-0.1932490531633879	-0.16780951886965056	-0.13705450830646743	-0.5002095916041266	-0.298342484913685	-0.20740072328520054	-0.38867779721497125	-0.308257543965656	-0.36337558641585765	-0.3630884761446501	-0.4984185240408651	-0.49405725476406037	-0.3193137693910186	-0.2246019891512566	-0.3448040213742304	-0.3033523105056909	-0.394216740241732	-0.29258217298419886	-0.3547481183835432	-0.12118039230487038	-0.22148182458288754	-0.24857508831531985	-0.014280178965082487	-0.2509341558375682	-0.19660900690547975	0.464624934011208	-0.4366708782581285	-0.24948560607139458	-0.40162615981510585
139	-0.5161833368098269	-0.3216457726339393	-0.19418528999812043	-0.2155700155267444	-0.489294354600133	0.6127338777197139	-0.26494245840668135	-0.18010710147053133	-0.1713723948881392	-0.325758005078762	-0.24926076478687095	-0.15360512540001325	0.12982439002374913	-0.4452884795745502	-0.02492847972416278	-0.17016129345808245	-0.3309410664979396	-0.2734261527324161	-0.27674360928051084	-0.35144724572200353	-0.4570698288000433	0.8191383640862109	-0.18513730637153844	-0.04135019026044389	-0.36352135097632793	-0.31031676790580126	-0.2136647417318022	-0.26335602837780037	-0.19651819837953227	-0.11619869727090283	-0.1967615691318823	-0.19899234563284252	-0.1963355857035344	-0.1577520454897044	-0.15881792785193374	-0.13565847069489284	-0.308685183296053	-0.24326476138394162	-0.30697854160512594
140	0.9296738223640232	0.8766966758562675	0.10050291081474956	0.13661363403092497	-0.4288400470475202	0.7807747736613962	15.951956430026138	8.771833814542338	2.748410657641987	-0.2672197086585506	0.023782290451791508	0.47978907161839085	25.764859458852115	0.031195132818962735	-0.14207946572058763	0.6718657474309004	2.923156325945007	0.5035088593427234	0.5736402280911932	1.2769202011991385	0.12194016296959574	-0.17140195647026663	-0.22486519271805408	1.0873895878478868	0.40710047995586635	1.6522608445295663	0.3814513971244809	1.5263766090916684	-0.20097279296257747	1.2946872504576223	0.9299855096484024	-0.04457731639753835	0.14693388356252654	0.24349035684688072	-0.12384166282899259	1.4901787308722205	2.022736528605898	0.12911830996692558	0.21041237796070397
141	0.01072166806698003	0.5642894815547053	0.07150718824337542	0.05866689408640195	-0.4664455478061404	0.5311123842899258	16.16244399894693	7.735502043532244	2.721469565760018	-0.3570989018201578	-0.06752132233180938	0.36386092893523686	23.79452089507061	-0.3356247276374635	-0.19198774928409604	0.4870296967463381	2.84072274493313	0.10461735353825635	0.4833404403379854	1.174721355643643	-0.04042368277244727	-0.3036428393451405	-0.24244284997329357	-0.10915724958695681	0.27166100542750865	1.5687017971096282	0.34449775296489876	1.459633179812149	-0.27426746565174337	0.8647032664844063	0.7708732818405334	-0.07615452110803321	0.05951140741854341	0.10596255611096213	-0.13643866634376253	1.171498279216837	2.0074466769231383	0.08761323848620178	0.12007022448975754
142	2.9079589506850625	1.0742191551860125	0.22043067536821317	0.10022880915634533	-0.1737766505125171	-0.12393786164403747	0.8444383614793486	0.09642216036445203	1.9015302221443873	-0.3317821083782217	0.1543696644886503	0.06404676661229468	0.9525672304339516	-0.1618679519980235	0.034467077236754566	-0.15914082819810954	3.9647137679280653	0.2049589390115205	0.5292130928696946	1.495959065220669	1.8465702478041666	3.090900962856369	-0.15035661502925174	-0.20508692132886683	1.5954259924271932	0.4950405891398438	0.22918184763441343	3.304456376800928	-0.19899185585250984	0.43126969866878545	-0.132816291237522	0.221616334337525	0.043094708387082244	-0.0463306318850564	-0.10352226164637295	0.31511465215159185	0.7698156190928339	0.2932062754851681	0.17835373506870209
143
144	2.989469716280931	1.203938321209895	0.23770862240659565	0.2207662034931648	-0.11655088827545067	-0.11486278923648542	0.8781337817431647	0.15233079829713525	2.1563543340899542	-0.26381550858941427	0.24976934563788544	0.4118311948930311	0.9877120556817988	0.24356452542180004	0.3030443750738973	-0.14847529412266228	4.205876143822275	0.19284640746333107	0.7746727469477699	1.8214024323617413	2.0163002712531752	3.7178330733280585	-0.09168484167810441	-0.21238418109274548	1.8434874604871123	0.6669881255760626	0.25908222454989666	3.41570012031593	-0.18017295341007333	0.39711820319563673	-0.14891006054689285	0.5782422416673534	0.04576599754229628	-0.006488974544807769	-0.10430666548931086	0.4446572166093627	0.8895362115759863	0.39839267431312464	0.2870085403508805
145	-0.1848952689702127	-0.2017569229233307	-0.1277560067696975	-0.06963380352819985	-0.367831293456491	-0.2814782467947512	-0.17897893285443944	-0.1354050512432116	0.030711281405399443	0.057794663918966815	0.07035946523569266	-0.044356628521786845	-0.03750509828450916	-0.12817655065658348	0.2981969305400121	-0.13769246592526505	-0.18095725633172624	-0.259955760606308	0.17371628676094145	-0.2587651418298465	-0.1571576714266965	1.938598038691682	0.658393423055185	0.0124966561142375	-0.021885929971697235	-0.23766383350331827	-0.33015770243592557	-0.2175778779294545	-0.06623022818326624	-0.12320388492676221	-0.2698597218604185	0.7752327890685944	0.044524466345829156	-0.16281936483227805	-0.19561832043700647	-0.18154149925524735	-0.21929614116449153	0.08487944962357988	-0.19557491109547437
146	-0.18500449105824193	-0.2017569229233307	-0.1277560067696975	-0.07101705721816474	-0.367831293456491	-0.28130534951079755	-0.17897893285443944	-0.1385176961072368	0.023641607320969545	0.057794663918966815	0.07084307491792285	-0.044356628521786845	-0.03750509828450916	-0.12817655065658348	0.29650666504365236	-0.13769246592526505	-0.18095725633172624	-0.259955760606308	0.17311857356722932	-0.2587651418298465	-0.1571576714266965	1.9391760124945892	0.658393423055185	0.0124966561142375	-0.022694407662175165	-0.23766383350331827	-0.33015770243592557	-0.2175778779294545	-0.06623022818326624	-0.12320388492676221	-0.26784581589652257	0.7739084413502738	0.044524466345829156	-0.16281936483227805	-0.19561832043700647	-0.17684835418373004	-0.21929614116449153	0.07966748722689838	-0.19557491109547437
147
148
149	1.9393478485987639	-0.22890765276155373	-0.05289993619930829	-0.12669349609154032	-0.624727129249558	-0.29388625641514365	-0.27857700384758227	-0.16757545975407748	-0.2477315761226181	-0.23158281824078825	-0.16161017405583153	-0.16780951886965056	-0.10704060620681359	-0.6790737934554638	-0.21389020300962766	-0.15436677297010204	-0.2608812234163445	0.021555844133650602	-0.16373502685477337	-0.2913356250056757	-0.39355675464113016	1.1681374047259443	-0.06649723007750444	0.1731054606522951	-0.006508132962858792	-0.2853899241954312	-0.35085767182520755	-0.2345264808811114	-0.08340243839429923	-0.11311600504141579	-0.15834276360849286	-0.19464503406337602	0.06973841220091173	-0.20596734929929733	-0.1537479647864361	-0.3322602882503138	-0.36507695062428874	-0.18551972330619954	-0.08005344812115195
150	1.931347381830512	-0.22890765276155373	-0.05333308125824428	-0.12669349609154032	-0.624727129249558	-0.2949539944941554	-0.27857700384758227	-0.15829219978713685	-0.2477315761226181	-0.23158281824078825	-0.16117747085170475	-0.16780951886965056	-0.10803371241623458	-0.6790737934554638	-0.21389020300962766	-0.15436677297010204	-0.2642961169492024	0.021030304941187707	-0.164257288900575	-0.2936199442986571	-0.3950779844194917	1.161443169033397	-0.07438261418817323	0.16804545263304052	-0.006508132962858792	-0.2853899241954312	-0.35131300431786955	-0.2345264808811114	-0.08340243839429923	-0.11311600504141579	-0.15834276360849286	-0.19590450658009648	0.06973841220091173	-0.20596734929929733	-0.1537479647864361	-0.3322602882503138	-0.36099888621541026	-0.1880770609036429	-0.08172124696848801
151	-0.2078818733996852	-0.3318783379922938	-0.18986153846015758	-0.2704311792088174	-0.4078603294652787	-0.3042239535507946	-0.14994246192562194	-0.2264109003939272	-0.4404700244524761	1.1552722819178876	0.17535170112278772	-0.16780951886965056	-0.0583613106246205	2.1800523385459716	-0.23069306828288433	-0.19486233588666585	-0.2764407860741625	-0.31762259394416387	-0.3445751103498797	-0.3850695831070287	-0.439979113505221	1.188352143501744	-0.29401758143635914	0.1392506335755106	-0.21078550866898454	-0.32058812429654315	-0.34471963563608404	-0.2974018293110134	1.432543551708935	-0.12061957412504622	-0.3032900335848438	-0.19398298575728246	-0.16763901730343134	-0.2268678420089132	-0.030076860782013704	-0.3889641564316026	-0.36771927643135904	-0.22711229433051702	-0.34085666113340174
152
153	-0.4942342701791866	0.13641738021838512	0.026414318278653922	-0.26672582999746275	-0.3912105723282551	0.2861187772031082	0.05810392641193905	0.14922946694208097	9.086213808884207	-0.23313215577755547	0.06375393538616375	-0.16780951886965056	0.6337808724383688	-0.6587364643601404	-0.1646318731642514	-0.06255783146774065	1.1445940128303207	0.9693670996787389	-0.1789194165481387	0.595039668211013	-0.2880842847921417	0.1212213522975193	18.057415142378296	-0.21543161207349165	3.8370800140160077	0.4224775344813573	0.3461677549791065	1.215136185321458	-0.23478814444753301	-0.08947900789523157	11.419873694259334	-0.09141159300532457	-0.1170095507074997	-0.07892212269764393	-0.11681514801123837	2.865875114356726	0.9694869879877741	5.901866495708439	-0.2779666709289442
154	-0.49430256171248665	0.13641738021838512	0.026414318278653922	-0.26672582999746275	-0.3912105723282551	0.2861187772031082	0.05810392641193905	0.1533747651204858	9.06507945969564	-0.23313215577755547	0.06375393538616375	-0.16780951886965056	0.6319967593824687	-0.6587364643601404	-0.1646318731642514	-0.06279413941083577	1.1445940128303207	0.9693670996787389	-0.1789194165481387	0.5946310592573522	-0.28904546637931755	0.12099561929822521	18.057415142378296	-0.21543161207349165	3.8330480045931155	0.4218259039351966	0.3461677549791065	1.2057347919506392	-0.2449542439436313	-0.08947900789523157	11.419873694259334	-0.0918182632866669	-0.11704045536793888	-0.07892212269764393	-0.11681514801123837	2.863067485279076	0.9694869879877741	5.898077934116425	-0.2779666709289442
155	1.507062106984529	-0.24097384371851377	-0.14808985710150877	-0.09884384733342844	0.38602965031748404	-0.2222677696183601	-0.13535773607656548	-0.15248217989966031	0.26904217804120245	-0.04372287308087144	0.0975676114591738	-0.15704695919800185	-0.12857569015088072	1.2222458527146918	-0.12002673214110159	-0.14034038028052725	0.024989274002230347	-0.1965770074070607	0.5645855713066226	0.4433619762700705	0.004310485397870832	-0.16497647503429988	0.10553303082588127	0.7937010196640973	8.415041430354487	0.6413032012549524	-0.17883138520937245	-0.07806513855781588	-0.09514503801966027	-0.08428018838885358	-0.13261849374833334	-0.16465864843328853	-0.053774625836583635	-0.1487666729097324	-0.1811091365881282	0.17423130019624417	-0.11903571412357092	-0.02114927649012914	0.19424645638592625
156	1.5076927136673917	-0.24097384371851377	-0.14808985710150877	-0.09884384733342844	0.38602965031748404	-0.2222677696183601	-0.13535773607656548	-0.15248217989966031	0.28330402810515304	-0.04372287308087144	0.09832650643309052	-0.15704695919800185	-0.1277957125621563	1.4821384664178983	-0.11930716429097772	-0.13969800565337054	0.024989274002230347	-0.1961240216544323	0.5657499722882561	0.4433619762700705	0.004071127425794198	-0.16421293659898606	0.10553303082588127	0.8025754957822441	8.490613046882821	0.6464004629257387	-0.17883138520937245	-0.07806513855781588	-0.092478391756846	-0.08428018838885358	-0.13261849374833334	-0.16414162405129404	-0.053271286421378114	-0.1487666729097324	-0.17997975952473586	0.18496653873513144	-0.10649955664694065	-0.02114927649012914	0.1943801201518716
157	-0.7621596032138619	-0.867295962519718	-0.21592593601375304	-0.29951222207724476	-0.7100637919363461	-0.3501115478275963	-0.33063849093763886	0.3054666914870309	-0.6335500371179568	-0.15840628821027142	-0.2609526366887786	-0.16780951886965056	-0.1317044199308765	-0.8568950553051579	-0.38479672390939496	-0.22449788495389444	-0.6083602382887198	-0.3409878121092112	-0.387946857614048	-0.45471426350471067	-0.5919559245238804	-0.6491001354075016	-0.09853696695598563	-0.5319752965502825	-0.41644091267545374	-0.34816294175461987	-0.4737201691728464	-0.3217378950258529	-0.46047555302501575	-0.12320388492676221	-0.34738644156452464	-0.281153694699862	-0.2659855458650552	-0.2873662967450953	-0.2339634581450925	-0.9814634204517667	-0.1684341522972739	-0.13371269617487122	-0.47116708773245325
158	-0.6047209564576905	-0.15251085935499212	-0.185774676902104	-0.24402402249979596	-0.5916656635858736	-0.30620904016055883	-0.2870668268779865	-0.10670553951743474	-0.6584893690476042	0.10191821916409845	-0.15456532102800238	-0.16780951886965056	-0.09823178255715113	-0.39088071381920947	-0.24781004332884296	-0.16354533630235718	-0.4316938512616	-0.30618488642144204	-0.3153136307219805	-0.4091437667164617	-0.44580001315537043	-0.3372044919829436	-0.21186885512682707	-0.20025564932009654	-0.3671559826231124	-0.3473079332383519	-0.41896485276725326	-0.2250089033585767	0.262737258764454	-0.11725551437389145	-0.17006820925038948	-0.22174971390071138	-0.18446133422958108	-0.2242709702001975	-0.1495434052152557	-0.5299928318067211	-0.17719788130079187	-0.18042246118511515	-0.311374764123534
159	-0.37216131825654436	0.1106969971770988	-0.19442773922250284	-0.26590742560544767	-0.19087266782389636	-0.3250754009900392	-0.2697961656442302	0.4265366917845829	-0.14319195260101425	-0.22252881087212878	-0.2087955302486234	-0.16780951886965056	0.5567726135571095	-0.5859293229066913	0.23826295614026902	-0.14051189949374138	-0.24824426936402785	-0.31681161612639	-0.35950361404924336	-0.30127622537630777	1.2126913381063145	-0.466442527216183	-0.0944010786233031	-0.2250933236348157	-0.27122994967525094	-0.31768254633664206	-0.21685264401559518	-0.22011185605461922	3.106948889647675	-0.1180158324148494	-0.06303742591705808	-0.06464654222733303	-0.209557735203215	-0.17880120875716987	2.160828215933196	2.0153716068523404	-0.21937741019395998	-0.09090350909904574	-0.324047902304324
160	-0.3723599400412383	0.1106969971770988	-0.19442773922250284	-0.26590742560544767	-0.19087266782389636	-0.3250754009900392	-0.26557368192263014	0.4302546858216847	-0.14319195260101425	-0.22252881087212878	-0.2087955302486234	-0.16780951886965056	0.55784835871628	-0.5859293229066913	0.23826295614026902	-0.14051189949374138	-0.24824426936402785	-0.31681161612639	-0.3595261676478841	-0.30143249324218013	1.2120265134130523	-0.46662080230557035	-0.0944010786233031	-0.2250933236348157	-0.27122994967525094	-0.31768254633664206	-0.21685264401559518	-0.22011185605461922	3.1173748749030965	-0.1180158324148494	-0.06303742591705808	-0.06463424826761215	-0.209557735203215	-0.17880120875716987	2.1623000856444667	2.0134019391294546	-0.22170773277525133	-0.09090350909904574	-0.32401993407192897
161
162	1.1269905893166534	-0.2887237983344291	-0.16775290563279702	-0.18156295790920063	-0.3302393507533375	-0.11113804496033929	-0.14092979440518213	-0.08358868281341196	0.19309283480106668	1.1972419469353863	-0.01634365351607744	-0.14315519715486053	0.0053109450366909125	1.6435695612448975	-0.081030131438162	-0.06287298331375817	0.040001643084866395	-0.30891629259359904	-0.14159817093954893	-0.2464014629548577	-0.27055968126190744	1.4072833077286426	-0.11269499507810744	2.174461260900396	-0.06504991728847964	-0.13500755441655232	0.24187543862968075	-0.1679238815322738	-0.21307658043293026	-0.07661626190106169	0.3035608448921501	-0.07598087983660745	-0.1726933143690509	-0.1914967807291285	-0.18418995557053253	-0.24297774849259107	-0.31263673280952614	-0.2000282160851058	0.3735571861478499
163	1.1267466112840332	-0.2887237983344291	-0.16775290563279702	-0.18156295790920063	-0.3302393507533375	-0.11113804496033929	-0.14092979440518213	-0.08423692534615419	0.19309283480106668	1.1972419469353863	-0.01634365351607744	-0.14315519715486053	0.0053109450366909125	1.6435695612448975	-0.081030131438162	-0.06299990903637213	0.040001643084866395	-0.30891629259359904	-0.1417290789607258	-0.24670080208415512	-0.27055968126190744	1.4069817070318853	-0.11269499507810744	2.172767161488231	-0.06504991728847964	-0.13500755441655232	0.2412814943149104	-0.1679238815322738	-0.21307658043293026	-0.07661626190106169	0.3035608448921501	-0.07598087983660745	-0.1726933143690509	-0.1911416604232675	-0.18418995557053253	-0.24016599685584897	-0.31263673280952614	-0.2004563166547503	0.3720754664887909
164
165	3.079594169239447	0.045621443445431814	-0.17655126419280934	-0.14154494253445504	-0.3491012928781296	-0.17383532314117914	-0.004286466397119465	-0.07234526845549201	0.2534629880612101	-0.21534655997463129	-0.06253219542217814	1.6187753861383625	-0.11411089736643386	0.59850358025521	0.08921327703762023	-0.16086311932278255	0.1272540328934003	-0.2889538626313641	-0.0643047996667274	-0.018498535867270873	-0.28743994250975563	-0.18609249710403022	-0.28422756786229086	0.030225883360386122	0.2311619192711703	-0.13789326031450092	0.14296028574302297	-0.10463507914521956	0.3288516912291169	-0.09666500092224	-0.18657195455695189	-0.07352305023998161	-0.06775684118134061	-0.22930169560726013	0.5484847862928315	-0.26128170125199707	-0.2622191228879277	-0.13388570338644856	0.26399718096636476
166	-0.45442543448999073	-0.24790888626180058	-0.18246017825313535	0.9635664112047159	0.15241019296028618	-0.1541605624380768	-0.23819478802349192	0.8839502752529323	-0.06575043098845698	-0.23788268031941245	-0.22153136457916217	-0.16780951886965056	0.5309056240105332	-0.08464271817828252	0.061826119996703496	-0.1548439049275955	-0.19271276838721974	-0.21782843538917065	-0.006574968956062555	-0.2849776504154259	-0.41442066965435315	-0.38907667269083174	-0.2591245885699919	-0.03905129129011641	0.28951355193569317	-0.20935636276951877	-0.28344799458137715	-0.1943268890560928	-0.019717048320242955	-0.062032078576875205	-0.07953110844640957	-0.13541104829156214	-0.13887765069578248	-0.1726670419314404	-0.053235989318032445	0.05528119322632628	-0.2771048088618865	-0.19233958845269777	-0.06363906659363441
167	-0.6294306446652512	-0.3896201755713617	-0.1968398158287353	-0.27082451607031804	-0.06545175955503627	-0.2673537766106568	-0.25933924534503827	-0.2571279597300785	-0.054853529983222245	-0.38675534392370414	-0.2624187721959024	-0.16780951886965056	-0.23771380654096685	-0.5462188276478589	-0.364614895611211	-0.18853721248934902	-0.43363209086015037	-0.33053064493294293	-0.3744386083923721	-0.3869814860663416	-0.4630518078687807	-0.5665458008327762	-0.39595588891656963	-0.10388102049605925	-0.4420215946963047	-0.3420363929986176	-0.36427920906122474	-0.2938523998375166	-0.29577695125601455	-0.11967892459962086	0.7688754472916303	-0.2564093467044469	-0.2125834636125612	-0.25537259680458835	-0.20975810004669337	-0.2563580120197296	-0.46695968954788686	-0.2896617065701418	-0.3906318527055664
168	-0.5229418784749802	-0.46223352129940865	-0.1770215012737999	-0.27631903571742134	-0.161323608144688	-0.2978520140274929	-0.2687444723619152	-0.1286204543302104	-0.23192055684301505	0.0755704099764152	-0.11903137008995682	-0.16780951886965056	-0.15154727591865713	0.2538788547228388	-0.3613804183226716	-0.19830151678512228	-0.38917171469249134	-0.31984573894072454	-0.34622459835818786	-0.19784263923597045	-0.048445184792760124	-0.547042357219042	-0.31121186731097317	-0.2825185570098663	-0.3833164559698462	-0.35321818506148905	-0.3862684040774282	-0.2980018966846063	-0.22303446229322774	-0.12320388492676221	-0.21183505497234706	-0.2634045735311574	-0.04280957174934387	-0.24499424191455274	-0.1635107688358269	-0.39755836686162577	-0.41794153858033894	-0.18046955226317063	-0.34541797570216687
169
170	-0.5234738095621495	-0.46223352129940865	-0.1770215012737999	-0.27631903571742134	-0.22403677200659186	-0.29930150907382214	-0.2687444723619152	-0.11910414275013635	-0.2426735958845099	0.06155900902192543	-0.11767991326059637	-0.16780951886965056	-0.15154727591865713	0.2538788547228388	-0.3613804183226716	-0.19711745646252468	-0.38917171469249134	-0.31984573894072454	-0.3465667998317474	-0.19784263923597045	-0.052426341880913434	-0.5474933565191417	-0.31121186731097317	-0.2825185570098663	-0.3833164559698462	-0.35321818506148905	-0.38761665223791636	-0.2980018966846063	-0.24202974956238626	-0.12320388492676221	-0.21183505497234706	-0.2643208010190517	-0.04460228708139025	-0.24499424191455274	-0.1635107688358269	-0.41067345612309347	-0.41794153858033894	-0.18046955226317063	-0.35330168804443873
171	-0.5584405559541049	-0.3959727520598795	-0.1757636309794833	-0.2490517769291824	-0.46550925328779513	-0.30789318687773026	-0.23425812432130136	-0.16739202842190393	-0.051043512339398606	-0.1616537658806703	-0.26932796833209205	-0.0841007214324878	-0.18048885871542616	-0.2793559140993217	-0.32857517584651585	-0.18779221625132736	-0.4087470457349961	-0.2175271766016388	-0.26151692489500045	-0.37149564281805103	1.086717216726334	-0.4939670986524115	-0.20529729629121296	-0.23407532043827878	-0.3761227707415845	-0.19517716342589805	-0.2432726862193961	-0.2926732744634014	1.0106242097634754	-0.12074658085212654	-0.20255900209828384	-0.23260437480757942	-0.16678096173492127	-0.2073461390964355	0.1528325456386594	0.4072356773647159	-0.39694241965862165	-0.20063089668206122	-0.3416971235964516
172
173	0.7771225412492943	-0.2295955913650225	-0.1417249334976002	-0.1732406178152887	-0.4244017497503602	-0.2724474535458955	-0.23781726965040365	-0.22553751173228784	-0.06600826846086427	-0.050196709580214	-0.10039729806981919	0.060433997845440235	-0.19646478776270437	-0.4380143014135094	-0.27906694760180295	-0.13403716629210694	-0.31969895095574447	-0.29489672577463283	-0.21491869940925598	-0.31316683840220666	0.048983934017655294	-0.3450081957409033	-0.19409707216909736	-0.2060101670693297	-0.3088675515559142	-0.1573268248151865	-0.3514910432579188	-0.27686370820540296	0.08807921489587324	-0.11645010694203282	-0.21248787137753355	-0.20187854731968	-0.11970525501072223	-0.21186309394911118	-0.15042595393938876	-0.003758776109487462	-0.4470768008716409	-0.2019050378100894	-0.340780457071346
174	-0.5228995010367674	-0.3731572331254098	-0.2006010728762467	-0.22571529791365313	-0.6567351248069843	-0.3091448051265974	-0.24170609858915637	-0.16615951038895707	-0.6222841143279695	-0.454704122519761	-0.3186465496295983	-0.16780951886965056	-0.2609900334702926	-0.8568950553051579	-0.3568582248639552	-0.19415721189623927	-0.4848695777714685	-0.3171133920924215	-0.3260798665120746	-0.40827065854000666	-0.4184252005752772	-0.6199020273868064	-0.08765546225373622	-0.25850350294259916	-0.4269083608719392	-0.3458165126612012	-0.43275551116685956	-0.2658434473153226	-0.3859241568087572	-0.12320388492676221	-0.21648234613871534	-0.2538947419189928	-0.1924905183036916	-0.22390291878620905	-0.19950586544684154	-0.49878428459684593	-0.3174627767541198	-0.2539017864049173	-0.39858513087527253
175	0.5306798846738687	-0.43771245333567305	-0.16840395380525586	-0.279182814022632	-0.0560550826646198	-0.3056298538257144	-0.22178448325279446	-0.27830283797779964	-0.327619136544506	-0.3155382608533669	-0.2684059804637621	-0.16780951886965056	-0.18691736660897434	-0.7603635131642985	-0.29529389110183796	-0.1940340453609607	-0.3511381973028893	-0.32068064229969806	-0.36651335418729675	-0.4006554532331609	-0.4175712432164089	0.5063719470119736	-0.29517582173901213	-0.11350796880925566	-0.359372476413658	-0.3553620490230517	-0.18988405969848265	-0.26665720778083024	0.30713757321910795	-0.11663235174505741	-0.15478672897542053	-0.22421024463139466	-0.18972285716104648	-0.23690398033976698	-0.09893298214189816	-0.23981435277532465	-0.3885856228494825	-0.22229752101796296	-0.37115256944070096
176
177	-0.41820904047562535	-0.2928617565572378	-0.179611499105783	-0.02952372869781315	1.0932131284743682	-0.2718851102383945	-0.19929362594747163	0.04598245500543917	-0.4844662127186295	-0.1727675267343124	-0.16751018902884393	-0.15154053332324882	0.05757524217858394	-0.07117320058311902	-0.22327099094852793	0.2981893605749514	0.027074821524324198	-0.32025505520528486	0.22436759120011326	-0.3312404093796052	-0.3874035646683886	1.8947353159131262	-0.011858609213122028	0.9727781486758974	-0.19371316422280616	-0.2487572961945075	-0.3528320855413189	-0.30410839625840136	-0.1541213271150465	-0.11518050139320253	-0.1883983262989008	-0.21260624978122478	-0.18769811789275564	-0.16547773499585416	-0.1814334950330684	-0.503464304419296	-0.31795464137257323	-0.10434483933518662	-0.28430564041879985
178	0.9794515379915564	-0.2900522838548273	-0.18687477818557036	-0.2279503690005745	-0.4313348647291116	-0.3227515565280806	-0.2542229452366431	0.03916237812592951	-0.4075473767840041	0.22047756497449814	0.09902734380948257	-0.09544058314809033	0.23088986161893435	0.6576515546446097	-0.19693121689316315	-0.09514196985682206	-0.3261767864610033	-0.3003027298851688	-0.29983147657244863	-0.33947268931872765	-0.317391263821798	-0.35851132493000004	-0.20738915566902702	-0.14164570983848312	-0.27959727912531146	-0.2483403314313191	-0.35573062834158664	-0.29321643898118754	-0.04059373461127356	-0.10783726100076292	-0.13788215511823063	-0.16226316500099996	-0.1976038213509898	-0.19793372901108125	-0.08185512814890901	-0.07465560404527803	-0.2111977618864452	-0.16873042855035678	-0.24950668866751982
179	0.9795417376368847	-0.2900522838548273	-0.18687477818557036	-0.2279503690005745	-0.4313348647291116	-0.3227515565280806	-0.2542229452366431	0.03821097057978901	-0.4075473767840041	0.22047756497449814	0.09902734380948257	-0.09544058314809033	0.23040186993304937	0.6576515546446097	-0.19693121689316315	-0.09476939914689039	-0.3261767864610033	-0.3003027298851688	-0.29976367413672783	-0.33947268931872765	-0.317391263821798	-0.3583292050368612	-0.20738915566902702	-0.14164570983848312	-0.27959727912531146	-0.2483403314313191	-0.35573062834158664	-0.29321643898118754	-0.04059373461127356	-0.10783726100076292	-0.13788215511823063	-0.16226316500099996	-0.1976038213509898	-0.19741252875428683	-0.08185512814890901	-0.07465560404527803	-0.2111977618864452	-0.16873042855035678	-0.2505977868412196
180	-0.6454668051435432	-0.5443098398057628	-0.17918822156832512	-0.2848785051905384	-0.5812309245125622	-0.33857749763412287	-0.23761902710030522	-0.11073946194453431	-0.4417721507594969	-0.1080727345157257	-0.24927973347147037	-0.16780951886965056	-0.12174749226124187	-0.3969803780057517	-0.33291468874654395	-0.18641099306315562	-0.45526572923824005	-0.32480006797849387	-0.37958341178203503	0.11442570993749461	0.599114033853796	-0.5356268859260724	-0.2027119655201357	-0.27939369352702753	-0.4260566989146454	-0.35941251128309826	-0.4199488771147517	-0.302969811176122	-0.25719614384712186	-0.12320388492676221	-0.19119015583588483	-0.2343532197206654	-0.21618604749056605	-0.2279856218133963	-0.18276556756294285	0.39815260188242146	-0.42625991093098814	-0.17363052134348028	-0.41173095526633563
181	-0.6457273561704466	-0.5524179976772952	-0.17918822156832512	-0.2848785051905384	-0.5812309245125622	-0.33857749763412287	-0.23761902710030522	-0.11073946194453431	-0.4417721507594969	-0.1080727345157257	-0.24927973347147037	-0.16780951886965056	-0.12174749226124187	-0.3969803780057517	-0.33291468874654395	-0.18663726636912736	-0.4568352581554028	-0.32480006797849387	-0.3798017156123774	0.11396896824820199	0.5933323829132455	-0.5365553649663889	-0.2027119655201357	-0.26300164178448465	-0.4268246978554893	-0.35941251128309826	-0.4199488771147517	-0.302969811176122	-0.25719614384712186	-0.12320388492676221	-0.19119015583588483	-0.2343532197206654	-0.21618604749056605	-0.2279856218133963	-0.18276556756294285	0.39815260188242146	-0.42625991093098814	-0.16905141423402595	-0.411942119028486
182	-0.6457273561704466	-0.5524179976772952	-0.17918822156832512	-0.2848785051905384	-0.5812309245125622	-0.33857749763412287	-0.23761902710030522	-0.11073946194453431	-0.4417721507594969	-0.1080727345157257	-0.24927973347147037	-0.16780951886965056	-0.12174749226124187	-0.3969803780057517	-0.33291468874654395	-0.18663726636912736	-0.4568352581554028	-0.32480006797849387	-0.3798017156123774	0.11396896824820199	0.5933323829132455	-0.5365553649663889	-0.2027119655201357	-0.26300164178448465	-0.4268246978554893	-0.35941251128309826	-0.4199488771147517	-0.302969811176122	-0.25719614384712186	-0.12320388492676221	-0.19119015583588483	-0.2343532197206654	-0.21618604749056605	-0.2279856218133963	-0.18276556756294285	0.39815260188242146	-0.42625991093098814	-0.16905141423402595	-0.411942119028486
183	-0.47236956072919656	-0.3081492451344321	-0.1789536702441382	-0.27326256930104625	-0.5681084132143797	-0.24154621038621937	-0.24752765588511286	-0.126458532685456	-0.5999371955089228	-0.2662326371627133	-0.21712262209029357	-0.16780951886965056	-0.1526551902619935	-0.5426063133628156	-0.2413982510658047	-0.17619272416771786	-0.25116100957871434	-0.24993502319185137	-0.273730063269808	-0.33507637443211474	-0.3160788400148324	1.0386046228086951	-0.06571967143838546	-0.11103838120813021	-0.3080171089464888	-0.33139943604585	-0.4196541881766471	-0.3015898964344797	0.11998508558780091	-0.11428901433220372	0.015225776013213713	-0.20152734819175971	-0.14046156676868035	-0.16688376363553417	-0.18800627302271877	-0.44972986957314653	-0.40728896793492503	-0.16620461136513284	-0.36621438492739306
184	-0.5845355098994546	-0.2925859370106602	-0.16868914639174856	-0.2543078396799905	0.1891981831524682	-0.04605348523427239	-0.23797586807389612	-0.15899829870992468	-0.649849971503559	-0.28047496698611235	-0.27453739100639685	-0.1358293415605998	-0.26338452215406144	-0.5286878119727091	0.10792461886533909	-0.057473318642043185	-0.2511163457414731	-0.3256960373968453	-0.2939219957866978	-0.3889340726495079	-0.4431072622563668	-0.44069157859661906	-0.2625888894810947	-0.29619961585931237	-0.4314624770184399	-0.3436963547069797	-0.4176386437543	-0.3133523777090096	0.4180700506751972	-0.08510946959890281	-0.22738611358704947	-0.21628625759803594	-0.17942639829702675	-0.13923778471922418	0.894477863331003	-0.6531228951563114	-0.42245686090742623	-0.21709884379435707	-0.37498813337813125
185	-0.5539424562204793	-0.2911536872149132	-0.18598115835525497	-0.22596511346347695	0.23497879251596288	-0.06618978524623827	-0.19585637551079246	-0.20820255989512487	-0.5327038660342601	-0.3215868914332441	-0.26277859709448587	-0.1238367750653694	-0.2561418732024914	-0.23909318528249712	0.14892865533584757	-0.07013565169967116	-0.28655463704591794	-0.3146865748046909	-0.11848169084748619	-0.024970270329713138	-0.3698473223636385	-0.007511289798720596	-0.22941317549909188	-0.2720660875922684	-0.3012792897807231	-0.31138613319947034	-0.3905445298923292	-0.2921568160286482	0.3021852303702203	-0.11991811833590982	-0.2320788677901241	-0.17972819635441153	-0.16806350216235438	-0.1572584660573522	0.6940738582287594	-0.5639979061920425	-0.3985258709024715	-0.1782858556917094	-0.34362205608849583
186	-0.10712038913033883	-0.23180540075381728	-0.15145185667790764	-0.20701287451589748	-0.13343779269805828	-0.22913667087390813	-0.18117939774755587	0.08160171931045063	0.18432614382998122	-0.3682002393235737	-0.2382319123180081	0.04579853568480445	0.008876942303502845	-0.16913852069039725	-0.21986931734713314	-0.08289950950620971	0.31275162091253894	-0.11786726591220553	-0.22811172730256368	-0.10738502059073336	7.942794697156285	0.013923846207300986	0.03423336559433336	-0.24095714447334707	-0.22649496457565751	-0.06532912324027877	-0.12458104216015603	-0.11990736758528812	-0.15879849084013484	-0.11852187655283024	0.08647992139674845	-0.12459388182531023	-0.1429791158863371	-0.1968689471070692	-0.1760809003539294	0.11549237842228756	-0.26140902122519116	0.007876488239141829	-0.2643381044862589
187	0.0545122990246946	-0.28702399867150663	-0.19038595259800636	-0.1534252211005981	1.453540362151651	-0.2868314882305541	-0.2844803810559146	0.1680630521676812	-0.6366811408223789	-0.33200489378506176	-0.25126732039412253	-0.09114471025554809	-0.05798286059298148	-0.3015081005587932	-0.24108613931335107	0.12325099832080152	-0.3867191711152369	-0.3230444514995488	-0.31274847666341926	-0.3412560369412479	-0.11325768843552547	0.014227938191032843	-0.22603519400407623	-0.08951898886538938	-0.4099283772946468	-0.32756263710089406	-0.4058827403460244	-0.2997798460400606	-0.2610250368315448	-0.12320388492676221	-0.23755569084484982	-0.24363041033660454	-0.18088538323620884	-0.18222157152747853	-0.1635107688358269	-0.7162961588715986	-0.3412399737663777	-0.29277637761561365	-0.4084682063984551
188	-0.5563907843592166	0.4919653932649487	-0.20994065761531427	-0.2505659296129291	-0.5366523918068364	-0.2799020392614541	-0.33063849093763886	0.2506670509571507	-0.6361369955103388	-0.2843032240141996	-0.2676725996841374	-0.16780951886965056	-0.006811986569714436	-0.8568950553051579	-0.34000093725489977	-0.15571633030782434	-0.48307334994759576	-0.30141895855360984	-0.34105728919661216	-0.4069014696370124	-0.47165649387339714	-0.5787628226342056	-0.4935230263123767	-0.027584355861328808	-0.3981420881936159	-0.3658384191910715	-0.40896312561955744	-0.2114634367963722	-0.3974457362081812	-0.12320388492676221	-0.2520212569045532	-0.25562293647567186	-0.17860653289592135	-0.21561935053594417	-0.13782017719965495	-0.3475365778290141	-0.40873999652985366	-0.08137130206404831	-0.39524329800711877
189	-0.6019184471920219	-0.18695996623693595	-0.19958273772363608	-0.28442422206760676	-0.6448698858044792	-0.2826148139264868	-0.29864916795773644	-0.21664955364018018	-0.6454223388487521	-0.4115855515006742	-0.2964427749282601	-0.16780951886965056	-0.15613448418276574	-0.8568950553051579	-0.3412898660789979	-0.15917647821685862	-0.41833613304042055	-0.32078376458090624	-0.34257784021336013	-0.361703147335302	-0.460849082669121	-0.5718324869935931	0.005064534636849267	-0.21384322690985239	-0.3989405690293909	-0.35562182481157445	-0.4327605895045779	-0.30652013322840255	-0.20596274845312748	-0.12174816555109741	-0.20894639552500557	-0.25033928601284855	-0.19408043442382455	-0.24410437251841044	-0.19895969909975378	-0.6571489739244248	-0.43724282242183976	-0.1976734226329078	-0.3485555091921928
190	-0.6019093687562195	-0.18695996623693595	-0.19958273772363608	-0.28442422206760676	-0.6448698858044792	-0.2826148139264868	-0.29864916795773644	-0.21664955364018018	-0.6454223388487521	-0.4132801946513662	-0.2964427749282601	-0.16780951886965056	-0.15613448418276574	-0.8568950553051579	-0.3412898660789979	-0.1597235440563406	-0.41833613304042055	-0.32078376458090624	-0.34257784021336013	-0.361703147335302	-0.460849082669121	-0.5718324869935931	0.005064534636849267	-0.21384322690985239	-0.3958089968645085	-0.35632500836136566	-0.43210352742609237	-0.30652013322840255	-0.20596274845312748	-0.12174816555109741	-0.20894639552500557	-0.2507667653350515	-0.19408043442382455	-0.24410437251841044	-0.19776100845323566	-0.6450299674242004	-0.44018522333953947	-0.1976734226329078	-0.34722301383781595
191	-0.28770045837012137	-0.32420476784035096	-0.0609137548549152	-0.09542206079727893	-0.13396551643841517	1.8014027837130502	-0.116058529482054	-0.08390430461727977	1.0464486456737985	-0.28500695632657225	-0.22039612910969428	-0.16780951886965056	-0.08207778860513776	-0.4487415548828355	-0.24311812832149524	-0.10941062399319106	0.4877107230348619	0.1489227186782347	0.23124017809679004	-0.26424488457834955	3.306914027686057	-0.2704215730394276	0.018297446228129063	-0.17264988569257103	-0.15422885213504559	0.5338369361656368	-0.3146218165669011	-0.26657067770348314	-0.050993253122478994	0.017015068010959235	-0.2078162139149188	-0.12044401015224819	-0.09489254071912856	-0.053373404484553445	-0.12202983079820326	2.1235688105537855	-0.15347597650018027	0.13279158087681972	-0.08066706776907842
192	-0.7170349819096526	-0.2257827922775734	-0.2107281942468438	-0.2698086676139782	-0.7100637919363461	-0.32202113453796205	-0.33063849093763886	-0.31802064256304113	-0.6121633519891579	-0.4930983127564252	-0.2649990102421072	-0.16780951886965056	-0.37317960677449635	-0.8568950553051579	-0.38479672390939496	-0.19791393256831183	-0.5768044463556455	-0.3033644384172677	-0.366875744503855	-0.3649018106674504	-0.3354291900558327	-0.6549349348072915	-0.24243807540004061	-0.4495836680355938	-0.38077868522910774	-0.3525485865345606	-0.4527158451114179	-0.2989388439884995	-0.46047555302501575	-0.12320388492676221	-0.32306057747426714	-0.25896495397181357	-0.23265585311973214	-0.2619097782046081	-0.2339634581450925	-0.8849497167030634	-0.4630624602288262	-0.19046549889734393	-0.3607280957459946
193	-0.2877627811015399	-0.32420476784035096	-0.0609137548549152	-0.09542206079727893	-0.13396551643841517	1.801542554616265	-0.116058529482054	-0.08549478839958081	1.0464486456737985	-0.28500695632657225	-0.22023059831810582	-0.16780951886965056	-0.08207778860513776	-0.4487415548828355	-0.24311812832149524	-0.10954582701005812	0.4877107230348619	0.14912376388077841	0.23119764841769647	-0.26424488457834955	3.3057789337452363	-0.2705811158125768	0.018297446228129063	-0.17264988569257103	-0.15472109315177535	0.5338369361656368	-0.3146218165669011	-0.26657067770348314	-0.050993253122478994	0.017015068010959235	-0.20747155214338017	-0.12055623258712227	-0.09489254071912856	-0.053373404484553445	-0.12202983079820326	2.12400835094792	-0.154256008977504	0.13438115993847494	-0.08075206488286239
194	-0.6114700684387675	0.04066475382394646	-0.18823989860262294	-0.1985757176406991	-0.21748761234911304	-0.26557217353739176	-0.2734452839164633	0.16623661097183598	-0.3708076399216338	-0.15161398045146943	-0.25729071246332846	-0.16780951886965056	-0.08779491329719495	-0.3436893881079216	-0.28798614692297947	-0.16905189597758374	-0.3557501894034164	-0.2808879346106162	-0.25682723615289427	-0.3318337070610315	-0.3959361328313743	-0.5367313803599506	0.015498641070105203	-0.17839110020443902	-0.31229085646024884	-0.34223618543481676	-0.18297555743274205	-0.30144754596178414	0.022221145326399513	-0.117381007424103	-0.25536315517791414	-0.1944099984801299	-0.17112750487127693	-0.20857460833256336	-0.16142773165586446	-0.2322087735319638	-0.25746554546450023	-0.23050755276389084	-0.2756832459214289
195
196	1.4524281767962084	-0.2740794850361059	-0.17548327314430895	-0.23978070275024202	3.522999754655687	-0.31140336939434254	-0.2712793104042786	-0.19495656990701035	-0.5349697291500565	4.238860463427404	2.0170231825543508	-0.007143556360907841	-0.1608099593019939	1.0183109790089289	-0.06459635006710165	-0.1924814729181858	-0.26546980708955775	-0.32223487870723605	-0.3585965771707521	-0.3523020358614609	-0.34838250315181807	-0.3809785594994027	-0.41171119075659846	-0.0852811637022242	-0.3132404363043566	-0.3003011366689536	-0.3447588459826609	-0.288055513553986	0.04376298150966084	-0.1044954531430395	-0.3055154865080652	-0.03175822855353989	-0.18600436793292824	-0.2341355215997542	-0.17546116801186115	-0.5376966040246911	-0.4118035748915766	-0.3039575587670953	-0.3177616137030526
197	-0.4091560365205476	-0.5131950633842831	-0.19280383110738192	-0.22831767277791154	1.057702322738635	-0.17479546832616358	-0.13729086136567328	-0.2542912136105457	-0.60174491988513	-0.11499778482150168	-0.14659712822584656	-0.08469272140577615	-0.256071176740414	1.618517758476322	-0.229880635994135	-0.01320496077875134	-0.3144133034359125	-0.27271560923461213	-0.28937051899686983	-0.2885492924598347	-0.36603252676216375	-0.398093846781253	-0.25985149465104934	0.265088967796501	-0.33741898523374964	-0.04471422019988191	-0.3901084684698483	-0.29632557578567137	-0.24767191408843733	-0.12206525293946652	-0.253481348433633	-0.20732551703513075	-0.19668134307269072	-0.24376083727268147	-0.10788153560027669	-0.643589065810966	-0.3856201594315627	-0.12856076728937732	-0.24920561341064942
198	-0.5478447935811956	-0.331104313465102	-0.13489665060685296	-0.17246993343384104	-0.3585341108040058	-0.013478100716443323	-0.21708031175454112	-0.009393050061612675	-0.20607483877004773	-0.1773205119314789	-0.12188393176492213	0.2799129634801875	-0.06339695442970102	-0.2970121107811197	-0.12196326011230087	-0.13658093144461997	-0.010733154899122884	-0.08705811550400734	-0.15331434436952232	-0.21822980543748635	-0.22377400545316442	0.009988134139673267	-0.07316836853066348	-0.12646518074019047	-0.00978998842593029	1.5272022050426726	-0.29160784953594787	-0.20990778808843955	0.06348230977182388	-0.0969177521968571	-0.16810318285081324	-0.07675617946631622	-0.12972002279195213	-0.12134102222827993	1.2988532390069096	0.17183297017183946	-0.27417087224880077	-0.119034116168229	0.1426019287168821
199
200	-0.36905776878319724	0.13126857288245564	-0.11504504678896818	0.24416872967972214	-0.3045783923242465	0.000226439456094548	-0.10166218214715501	0.29827380513380103	0.021715022550802165	-0.20158910677082229	-0.0874976375222308	-0.011906154535728426	0.2779813333268544	-0.1618679519980235	-0.06380189200069492	-0.07806468909208744	0.16458471076288914	-0.24977992729358076	-0.06621657143157256	0.1902124171084714	1.0935588063748003	-0.3185980317947196	0.08072131143157872	0.05305760627862747	0.050634351675077974	0.011541539748707834	0.1169994240187238	0.0001635614604864646	0.6894584334865036	-0.05488041696028343	0.18168574733998522	-0.07136885473272533	0.03705823642017344	0.11136319530168437	0.27931153948609594	-0.05757700066757539	-0.0758991927806377	-0.06454740858093908	0.11885189504063753
201	0.19768022823433432	-0.3355434567082513	-0.15588060494614242	-0.09920166244430734	-0.10138977746813037	-0.010932722354684333	-0.23560873744556723	-0.12029231400545513	-0.5222819187306836	-0.2553885308790424	-0.2294933507184886	-0.07877379795385243	-0.10098032816394141	-0.42689091297320453	-0.2443898451520485	-0.0771783499228708	-0.11888974209314108	-0.24371372900430188	-0.18755326118859644	-0.3526203703040142	-0.2827618337693097	-0.04429493273567598	-0.19353421839947085	-0.23682725980749522	-0.16926459993069393	-0.24663790495923862	-0.3473766870945609	-0.2336191436471937	-0.24302268502168017	-0.10961275948197528	-0.2224151109597321	-0.20873948056697192	-0.09179566898046608	-0.17014323091014685	-0.18118950126496458	-0.3780421665067658	-0.37431756980514713	-0.17605049220503774	-0.13806684939528782
202	0.19768022823433432	-0.3355434567082513	-0.15588060494614242	-0.1004843158521176	-0.10138977746813037	-0.010932722354684333	-0.23560873744556723	-0.12029231400545513	-0.5183651192769986	-0.2553885308790424	-0.22994178869143486	-0.07877379795385243	-0.10190211985100668	-0.42689091297320453	-0.24282250799589358	-0.07757124264224854	-0.11888974209314108	-0.24371372900430188	-0.18754697051786265	-0.3526203703040142	-0.2830002629979592	-0.04411106238677934	-0.1803393321460188	-0.23682725980749522	-0.16926459993069393	-0.24663790495923862	-0.3473766870945609	-0.2336191436471937	-0.24302268502168017	-0.10961275948197528	-0.2224151109597321	-0.20808684480676704	-0.09288957576750605	-0.17014323091014685	-0.18118950126496458	-0.3756606595256162	-0.37220439095341556	-0.17605049220503774	-0.13804481702099056
203	0.8457231137880636	-0.16269867444960293	-0.1978797565101886	-0.26507076067475427	-0.33989054569515903	-0.3208185768419439	-0.2917163883859814	0.05509938308404299	-0.6633328493868702	-0.34090476559406535	-0.2882488566733429	-0.0015759239881565532	0.022221769350732817	-0.5892828591931869	-0.26709047812809694	-0.18157095176903204	-0.4143743610662894	-0.3241115788220833	-0.3843499576124532	-0.41293742471583916	-0.4793948989306294	-0.4872246004931924	-0.2559582709433938	-0.23147460374376314	-0.40750464609101417	-0.3620443288872717	-0.32773502981320707	-0.26140368759166493	-0.05088575342621466	-0.12320388492676221	0.3612586605620664	-0.2241147865450904	-0.19532332882673556	-0.21662038977007933	-0.013577585450694638	-0.3054472436338011	-0.3688858496587294	-0.2693341036090525	-0.3662653543069376
204	-0.34526719876976003	-0.5273012981020745	-0.13060795799277422	-0.1843578305402866	0.05602302268877235	-0.1486477903337361	-0.30346476495447267	-0.06377462116466551	-0.594752589388821	-0.04460720778756551	-0.1808534716092952	-0.16780951886965056	-0.07973314221620789	-0.09398447999287914	-0.021828207658396274	-0.12846445806620022	-0.1473408859515865	-0.26150999539730435	-0.26666529201654027	-0.28206194657395006	-0.21969902464700514	1.3228493362832614	0.10204036071238715	0.015576932465697673	-0.09506570093427932	-0.23520522381303263	-0.25063863317052315	-0.23894291945471677	0.1210253375030833	-0.11763928021655964	0.12490593009777805	-0.11513125294902651	0.17640158196082253	-0.20832293192023588	-0.19088925807568435	-0.5034621318435014	-0.2439943475640453	-0.2114739085490239	-0.15386301303524805
205	-0.6209050465838013	-0.1995211209238988	-0.16018816666164146	-0.27661748721668356	-0.550933330627996	-0.2601593877169875	0.5514733992575512	-0.25764059030470887	-0.5189013806246298	-0.14495939386897214	-0.1559393077890194	-0.16780951886965056	-0.2822488118363565	-0.5678166402826341	-0.347644390424819	-0.19803392318054422	-0.2921260556671947	-0.30044951691057525	-0.3750499072888398	-0.3637754417873175	-0.41118834705497415	-0.5690715879423887	-0.19607661206319002	-0.2561371189321859	-0.42949764009082764	-0.36585967054953256	-0.3792776055372454	-0.21471119592890914	-0.037805016845308625	-0.1195139866156636	-0.16509858563137225	-0.25296534885080507	-0.19903650853954336	-0.23393049925298168	0.06160281900030534	-0.4402269934995527	0.5306288759082559	-0.2183774350835625	-0.3894699408242123
206	-0.547665785401966	-0.45125148981320085	-0.18171323871943038	-0.25742107668048664	0.15755260027393372	-0.307204226540871	-0.27258548629111756	-0.17759023644613173	-0.5743150014798746	-0.25387491611058277	-0.2526812222444123	-0.16780951886965056	-0.19860485355181132	-0.6389206052388754	-0.20748244949692798	-0.1781514383996109	-0.349732743351495	-0.3042114663128016	-0.3203425553543656	-0.3823911091953803	-0.3831036780515121	0.5150395862905011	-0.2977742672219799	0.2449667551402043	-0.3680898451872438	-0.3235748499264542	-0.16736667402821745	-0.29406802357709527	-0.1965636103893833	-0.12023609574767893	-0.2653757263859945	-0.2112783561329555	-0.186336609009968	-0.2339459273628461	-0.18682063121951226	-0.6714329284368177	-0.37185378015902615	-0.2480770431492462	-0.36955747618844464
207
208
209
210
211
212	-0.6291014096674803	-0.08760802937280854	-0.15762038722244273	0.11286320495213209	0.06597337124538026	-0.19091266441942487	-0.1326494752333843	-0.15294700086364738	0.18729463599783913	0.3138166193441777	0.016406253186403846	-0.07225898910973952	-0.12569830170472368	0.2638126051546952	0.1766810558856428	-0.12069057638799559	1.6464898133903552	-0.1549800191872765	-0.06711661128072322	-0.15400743538158737	-0.45027471608456593	0.6239436625331996	-0.05230401522940548	0.10511385335321793	0.17292340159437822	-0.1643991885266392	-0.19124484212080003	0.12424946265245068	-0.26769655235706036	-0.11086222504587809	-0.1388075961667337	-0.1653467775927653	-0.0958966086218334	0.02533459355608451	-0.19871286960198004	-0.1718740792513856	-0.15102020961346366	-0.10042389494149116	0.4362652779122504
213	-0.2966374827391889	0.19657029149230815	-0.16536657423258136	-0.03310250543685279	-0.21870122762606992	-0.2160246012858094	2.4026126743216474	-0.06455913209747466	0.5111049727330421	0.11863615269665499	0.03980284412913108	-0.16780951886965056	-0.020240611106729346	0.5582270286930148	-0.025549448084278018	-0.10598982533076348	0.08840180271523967	-0.2631483132260115	0.07569992131998805	-0.06548673719945451	-0.3058941913493082	3.6756423058070355	0.2265146404355339	-0.10616953529317136	0.27252142776485244	-0.1322743087863812	-0.09111978661671112	-0.13927252376350194	-0.01761684009945684	-0.10754918545857363	-0.19072791067522352	-0.13627448564158068	-0.11717340976832327	-0.15381124867453713	-0.15646557597706381	0.37485117642827365	1.7124330779315338	-0.1314973272510795	-0.018505302395541847
214	-0.29602549396758177	0.21278660691155005	-0.16536657423258136	-0.03310250543685279	-0.21870122762606992	-0.2160246012858094	2.4026126743216474	-0.06571476853623034	0.5111049727330421	0.11723430144496953	0.03819276881035032	-0.16780951886965056	-0.02130236051020837	0.5582270286930148	-0.028852621439658114	-0.10598982533076348	0.08840180271523967	-0.2625316833936566	0.07578725087527416	-0.06548673719945451	-0.3058941913493082	3.6761381800052138	0.2265146404355339	-0.10616953529317136	0.26753140956563504	-0.1322743087863812	-0.09006094925509313	-0.13927252376350194	-0.01761684009945684	-0.10754918545857363	-0.19287888874991074	-0.13662466684789035	-0.11717340976832327	-0.15381124867453713	-0.15646557597706381	0.3721080795660094	1.7124330779315338	-0.13520846297084851	-0.01672779628661964
215	-0.567992451679292	-0.06863979018035331	-0.17451476883066136	-0.10729938266621614	-0.5099299793238109	1.9198194080572624	0.34143029589422874	-0.2403784629176111	0.9691442803719628	-0.23032717149770415	0.04240172518011808	-0.16780951886965056	-0.07148855429596673	-0.6353472536326665	-0.1274877417883173	-0.1080784556332013	0.49324513918994856	0.008057503725175422	-0.06877921767363619	0.5325878543879092	-0.42937276133633645	-0.48757799903549925	-0.3190719725956071	-0.31404234721044244	0.05555964270615265	-0.22617636356182583	-0.17098209116562096	0.6366427601068189	-0.31271713001278956	-0.10937852823545682	-0.20247958199835453	-0.2387384960342336	-0.04922884031157905	-0.0357044221746166	-0.20809008094636974	-0.024155208553479524	-0.10039345140963508	-0.24706649903391958	-0.24932190383508115
216	-0.5684093045073592	-0.06863979018035331	-0.1739751125922878	-0.08951394681612516	-0.5099299793238109	1.925881946135917	0.34143029589422874	-0.236516313265633	0.9801655592626354	-0.22700095453570024	0.05841465536096032	-0.16780951886965056	-0.06692674692165314	-0.6353472536326665	-0.1165834674482369	-0.10480414183355198	0.4899688545677231	0.0028640791287135622	-0.06876208904234907	0.5295639448146767	-0.4282112586013496	-0.4880058885776728	-0.2994231465672047	-0.31404234721044244	0.06307284039777386	-0.21774182802536174	-0.17259556849723026	0.6390098746933203	-0.31271713001278956	-0.10937852823545682	-0.17121669628788375	-0.2387384960342336	-0.04170796822909717	-0.022975319214027914	-0.20488092208041767	-0.007028594976369514	-0.09785301779547638	-0.24706649903391958	-0.24959927604740845
217	-0.5299178184586816	0.3331539337764781	-0.1439677888575886	-0.12853305247125393	0.7000295710792461	-0.09661178343732187	-0.26209667473128406	0.6279746646594984	0.6452983224720805	0.025618052283934382	0.0845904797320848	0.1413910905192775	0.435324230772504	0.48708000671996116	-0.1581411937276636	-0.08424557289411423	-0.1610594508697504	-0.23727299817483885	0.021766897763370232	-0.04189547644789537	-0.2932213968511124	-0.5054919819819714	-0.1950696413662813	-0.20100247121399883	-0.2768975212951433	-0.21818564144160624	-0.17142854053305548	-0.12823244045501048	-0.30342335755101063	-0.041876623438989305	0.4011221472171048	-0.1565448417467012	-0.12789128755522636	-0.1571214416431081	-0.15908649414649048	0.4035233328489199	-0.11503854482885087	-0.2826998759452929	-0.1808728200969793
218	-0.40583712803686955	1.0703673172059514	0.8277132231188138	-0.019230770804249803	-0.19176189013361764	-0.006793693659715379	0.6272767767175175	0.7833412622588334	1.5031675052794833	2.051724903079798	0.6103847909886132	-0.047883853917346286	1.1330269354828693	0.8806727037655792	2.914032673836715	0.24990562236681635	1.805874810694296	0.5442856035861362	-0.06399179970700124	1.1092369323559423	-0.01516644739761884	-0.42600378940460965	0.29561239988094024	-0.1472970702474783	1.2019805900291531	0.27828356253998227	0.8160086609653909	1.317438479975318	0.1575768221314436	0.12154477184963672	1.1832580724162596	0.7151854039401078	0.4726954976795111	0.16202607874367206	0.7185630559938364	1.7894877330862353	2.007308098490212	0.09518607917032403	0.0894167528975151
219	-0.5082607250277555	-0.18298530927494638	-0.16248458713342714	-0.2731432141336915	-0.5220362880580137	-0.27538212707444537	-0.24268003954837822	-0.17634449408489364	-0.4875943264733433	4.878118649982842	0.4499986042774442	-0.16780951886965056	-0.10506341341674998	1.4984745732529723	-0.1857313748762743	-0.17191150926257595	-0.33632168804822987	-0.28776788007102255	-0.33709611588217053	-0.2966037001215395	-0.268275034238532	-0.43247204366372144	-0.20174975239007734	-0.2981974263352139	-0.2656516842384532	-0.31987177890757884	-0.1400661929791728	-0.1917160229332832	-0.23365825511651256	0.15773986853496702	-0.12296747631666156	-0.1244869748172762	-0.23149037357789523	-0.2273754176901759	-0.15099892786491204	-0.37658319162692677	-0.15043625388104084	-0.2106531461694177	0.1489269757292168
220	-0.5627690788401489	-0.2792096225828557	-0.16364789805851515	0.24376282132962318	-0.24989787022077598	-0.21910629898993805	-0.2240571444445089	-0.13549490339078157	-0.5000014775824525	0.5039156703378026	0.009405030393124337	0.24087187065195814	-0.08250965665356251	4.089102517036593	-0.1296649002104623	0.012245439313227484	-0.09667943204451085	-0.2830379783893717	0.1358497723537383	-0.3798886409231195	-0.01829505230307368	-0.303882980395959	-0.23226683231101033	-0.015068573942985742	-0.16360667791747074	0.13959961263127102	-0.37420431103636925	-0.23874433155738864	-0.30322590695806245	-0.020502366049797712	-0.26483245405503636	0.1105718853766852	-0.21061546988742783	0.07963272448242581	-0.18410351160105762	-0.3648210712199574	-0.27372121432348323	-0.17212706232863517	0.11553099254758063
221	-0.5625402879485922	-0.2792096225828557	-0.16364789805851515	0.24376282132962318	-0.24989787022077598	-0.21881683647936584	-0.2240571444445089	-0.13549490339078157	-0.5000014775824525	0.5039156703378026	0.009235517693393725	0.24087187065195814	-0.08359559577199012	4.089102517036593	-0.1296649002104623	0.012245439313227484	-0.09534163849807671	-0.2830379783893717	0.13603293590918386	-0.3799579026037063	-0.017104721499347404	-0.30330405426941226	-0.23226683231101033	-0.015068573942985742	-0.16360667791747074	0.13959961263127102	-0.37420431103636925	-0.23874433155738864	-0.30322590695806245	-0.020502366049797712	-0.26483245405503636	0.1105718853766852	-0.21061546988742783	0.07963272448242581	-0.18410351160105762	-0.36198114466070275	-0.27452001041296603	-0.1731289059249527	0.11669787864476326
222	0.30355518137042087	-0.24805211126296353	-0.19325573042244207	-0.25768592701790055	0.07474665910449377	-0.23173642218319102	-0.20898461935587592	-0.2291413137156754	-0.26957341906774224	-0.28416235520978683	-0.20976307106754385	-0.06387394261234466	-0.1408475676491913	-0.23909318528249712	-0.16531516355111212	2.407082957136399	-0.3980204874539057	-0.2968680985861851	-0.3126067156091644	-0.32349107338900246	-0.345694023491792	-0.4921863161747745	-0.25606130617158057	-0.1560093180662009	-0.3332585612584981	-0.29825790884166586	0.16172681467175176	-0.30125387207915943	-0.22969638089637728	-0.11400373847052393	-0.22582886605916389	-0.16456926113797055	-0.22134582989140353	-0.17905949413812547	-0.18529767005447537	-0.22934104650865572	-0.29742313313401614	-0.23430502895325933	-0.33399193053065246
223
224
225	-0.6026330195644447	0.7651587496725771	-0.18394343805071828	-0.2003528132735305	0.18967073260544706	-0.2948708877419658	-0.20359429950154895	0.07810853574775672	-0.266396247170143	-0.08593427166427746	-0.18323441156515038	-0.07075984784447298	0.16368208520326138	0.6273471535976386	-0.21949604002239717	-0.15433259612852993	-0.15320279313920823	-0.29300142460180156	-0.25967784766007995	-0.18895880467454207	-0.39950518907184207	-0.42993094267081433	-0.330628483861572	-0.21762583282684453	-0.2879256293994828	-0.25456124643895295	2.6114794240750268	-0.12128166711335454	-0.1078000461861777	-0.11256787746308132	-0.2443906016967513	-0.2104202604776285	-0.18536845563137264	-0.1945099730373742	-0.1343820325775661	-0.4719768299459766	-0.24705140316285348	-0.19721306774811873	-0.3310892663838911
226	-0.05009254210551274	-0.3869059412131014	-0.11275851518041131	-0.19468450320296987	1.5651535748380232	0.6840330625475346	-0.18091007519555477	-0.060224758517458184	-0.3548753766145985	-0.24589244659163198	-0.2683037476350052	-0.16780951886965056	0.13897357667745658	-0.41418143092829923	0.04947441988146617	-0.11452369539510854	0.04934696347988392	-0.31394713614508424	-0.20634224076214225	-0.14141927054151385	-0.3898132581892279	-0.4980321608661816	-0.21235284306083332	-0.1789382000985851	-0.15619582989093983	-0.10988846488180626	-0.3094216278502512	-0.12455691458649618	-0.31105141835484557	-0.04611041741318127	1.4697423175262576	-0.15834479506202617	-0.08871288052705549	-0.027626734875926023	-0.20749590960909434	-0.4801797532614753	0.3021288631338048	-0.18245197628396656	-0.27662355478247713
227	-0.04996590553469568	-0.3815657407702725	-0.11326932773143694	-0.19600980725878916	1.5651535748380232	0.6832128563908311	-0.18091007519555477	-0.05782927319786285	-0.35551369794625937	-0.24589244659163198	-0.26847384480280057	-0.16780951886965056	0.13862393160427644	-0.41418143092829923	0.04947441988146617	-0.11452369539510854	0.04831323932060708	-0.31394713614508424	-0.20600774980511213	-0.1414039798233575	-0.3901326534160749	-0.49821515789722937	-0.21235284306083332	-0.1789382000985851	-0.1567016499729311	-0.10988846488180626	-0.3085452629490639	-0.12455691458649618	-0.31105141835484557	-0.04611041741318127	1.469033978016936	-0.15834479506202617	-0.08935344562621111	-0.02804369501556246	-0.20749590960909434	-0.4801797532614753	0.2981123071431238	-0.18163526142657577	-0.2765362128905989
228	-0.6157529797383198	-0.38422480046829943	-0.19733083024525414	-0.27109288210076177	-0.4023507968013124	-0.3013723347084727	0.3317770902699787	-0.10491410698126562	-0.5892003510759383	-0.42627873868585486	-0.3048794739478926	-0.15698450720839788	0.3053571175889788	-0.2818135274638774	-0.3188695947663535	-0.10465861782634236	-0.34847673807733975	-0.30376240960235784	-0.3753433839961399	-0.3952238080498997	-0.4913288137954496	4.569833080663774	-0.2693299155422248	-0.2894031195543486	-0.3501237836175589	-0.31967380394271105	-0.3164335881230399	-0.2614484160926562	-0.22847218478443626	-0.11919995271725707	-0.21791825163982773	-0.23231451876311676	-0.22111853154971695	-0.23364246051788262	-0.17799954966391485	-0.5736687249913007	0.2478255696934385	-0.24792341807507193	-0.3867851405101881
229	-0.6015852244747	-0.4903478528812529	-0.19997431711458563	-0.2601922814966649	-0.46165614321284526	-0.26312552856338506	0.01939185382362522	-0.2391563484726289	-0.6626237417157481	-0.4029511339370231	-0.2903102236135841	-0.11382368900680763	0.029251848854696248	-0.05298285520890885	-0.3358190146640249	-0.19638163551333684	-0.4511470441506521	-0.2770287891174053	-0.2787327785291025	-0.03441665003549454	-0.5314246221804645	-0.4575823974493241	-0.1899125958132086	-0.3133962884099438	-0.3736461987543539	-0.26690330401227813	-0.4030041122527636	-0.31150005058313446	-0.33005855264424755	-0.07737410997232559	-0.23060924700612984	-0.2399814429008923	-0.20864518370076898	-0.24179099031616802	-0.19327947208617596	-0.6491716202465925	0.06388008433658454	-0.22264804727402557	-0.3922108458904237
230	-0.6892405675255927	1.1683655881946335	-0.1861898857905399	-0.2523554595458338	-0.4815513632971289	-0.26111637274106453	-0.20217663804634312	-0.041514497544154864	-0.49829423095406955	-0.3323413197149543	-0.2958373024940351	-0.16780951886965056	0.3634421121620305	-0.44177647806975306	-0.24578874126902767	-0.17765875313283597	-0.30363495907174165	-0.16993984940535303	-0.34129405433033233	-0.3641070470261968	-0.481535994612656	-0.5378261342481073	0.4852312057559966	0.4261475105856186	-0.32383498177576436	-0.30424501934710574	-0.36952970142483077	-0.2009434441969551	-0.15522193509647467	-0.07414167047413252	-0.157843441103964	-0.21341419621035512	-0.20724039150248297	-0.2277832575298712	-0.17604074476995485	-0.4440463211622483	-0.31526755405536894	0.2616183672418921	-0.310287670096341
231	-0.6892685667804684	1.138021154974513	-0.1861898857905399	-0.2523554595458338	-0.4815513632971289	-0.26166321758000344	-0.20217663804634312	-0.039520205878589294	-0.49829423095406955	-0.3318844022584165	-0.2958373024940351	-0.16780951886965056	0.3720065774265537	-0.44177647806975306	-0.24578874126902767	-0.1777662868939158	-0.30363495907174165	-0.17054978464028703	-0.34139923252697973	-0.36428414332429315	-0.48149705670650167	-0.5377373186737131	0.4852312057559966	0.40421288363038294	-0.3233343408334524	-0.30349341867045326	-0.36969765725004566	-0.2009434441969551	-0.15522193509647467	-0.07414167047413252	-0.1571423543613021	-0.21341419621035512	-0.20724039150248297	-0.2277832575298712	-0.17604074476995485	-0.44270519947559767	-0.3097054364178629	0.2616183672418921	-0.31337312293504554
232	-0.6215813301600953	0.21633811433176864	-0.14742118642300295	-0.25141853927677843	-0.4038877402464067	-0.3202429466544429	0.03848525778670342	8.024210141448869	0.45977703734531095	-0.38240896358805343	-0.21124526000087968	-0.14107449802947022	26.479311604761627	-0.5771380382236364	-0.06642615101816492	-0.18522501169783154	1.3848631573124162	-0.11329576872118406	-0.1622911647267472	0.4201644349977568	-0.495314298451563	-0.5037947707438388	-0.04622539965278559	-0.27415348984086424	0.1224895074129189	-0.08834567798145869	0.1429723516739355	-0.17163178107556318	-0.23415033501228452	0.22164183342171684	-0.07019176687521927	-0.10976120338292836	-0.1324217092986776	-0.20876216734928918	-0.10125009653189256	0.7150072717144943	-0.22168546259615382	-0.03675761503004053	-0.3692454597705604
233	-0.6382601050344491	-0.28446024219013616	-0.19699613872848423	-0.19409326640663008	-0.2299256910209785	-0.1392683846501062	-0.1715003404176339	-0.00798198536429065	-0.6519876364542703	-0.24368966348257617	-0.2631617362938425	-0.16780951886965056	0.2279662221351294	-0.7909710752686617	-0.11394516234973094	-0.15748079160011422	-0.37420274232628964	-0.3120222864013047	-0.2915029501224756	-0.39014194514227823	-0.4997593789629173	-0.5488811672355957	-0.1601966610320106	-0.2634739064231914	-0.3037859142260844	-0.2934056233511616	-0.3770931973659187	-0.2988105461689757	-0.2778428155361429	-0.11759403952748249	-0.22568655624370426	-0.15464811585094526	-0.21117446641914897	-0.22396770788068812	-0.16230936442949093	-0.6323164352974777	-0.3620253862156648	-0.134457525632608	-0.37760405265435226
234	-0.6152588796326629	-0.3871936521815136	-0.1927426869915353	-0.27677129114337723	-0.5105911356532162	-0.2972797998730739	-0.20504623311945558	-0.2508429945096226	-0.6536063971895532	-0.36903325507537604	-0.3037013614137876	-0.16780951886965056	-0.12156904430268362	-0.6445256625417405	-0.16741187540298771	-0.1977492152390744	-0.4176429894710768	-0.30365664641486967	-0.3745053831241932	-0.41838671584558934	-0.45380033287167765	0.10982628424983826	-0.2404632494448173	-0.3118540252760568	-0.44311608881930986	-0.34595815476705083	-0.41926423785258415	-0.30286236428691826	-0.08904984673029868	-0.11663235174505741	-0.049776134676986813	-0.2130407765016573	-0.20490751436117183	-0.2279939231342001	-0.060617861809346495	-0.6642342242739137	-0.43244087054514363	-0.2215053402666535	-0.3842098544810615
235	-0.7111249887342572	-0.4541376156962805	-0.20034767551158683	-0.2823037165489199	-0.5612768106313635	-0.33165373502903905	-0.23797586807389612	-0.23761343524515163	-0.6774881079170386	-0.41393188478416104	-0.31179577649505896	-0.16780951886965056	-0.1669690271427603	-0.5866067372572248	-0.3494725812221168	-0.200490882534584	-0.5010996315300352	-0.32585844188526103	-0.3695877841352615	-0.42333000466439896	-0.5541785124048026	-0.5498382435936962	-0.02262825264964148	-0.30066689956582276	-0.4329868628213341	-0.35083869048656036	-0.36835229510735557	-0.31140317619311664	-0.2732769971114532	-0.11794665838155267	-0.1573454206499131	-0.2493359173972439	-0.22429193863804817	-0.2373040664897269	-0.19962491870249524	-0.5871871328568741	-0.45975091895388576	-0.22495389478456482	-0.4212726389059888
236	0.6194673384202611	0.20266774772902263	-0.19058188866232162	-0.23376312687950956	-0.3519940237155501	-0.23147161416039636	-0.1588788943451337	-0.04306931378397013	-0.2005455995290894	-0.3196055338404839	-0.26940142069108747	-0.16780951886965056	0.3035048877509285	-0.2777058024600013	-0.02861969578599187	-0.06595443714169759	-0.26140640848599866	-0.06658854120305693	-0.29456337496944596	-0.04112890853747999	-0.4000805804826205	-0.46786717438226266	-0.023780323898063147	-0.26629497565422294	0.2293569648580499	-0.2504386843867271	1.5710476132038285	-0.2071265673187775	-0.21285841556400842	-0.10250355540601222	-0.02856750560517495	-0.14575202218932787	-0.19347563854200317	-0.19991753098241902	0.029167519128764467	0.1402975642719738	0.10884166517298793	-0.16486055189508741	0.010203422730846838
237	-0.6220272441205545	-0.4687742235225065	-0.19619182827082068	0.8734893915793605	-0.40821361852138466	-0.2555748071760721	-0.19430806531471329	-0.20240279159694063	-0.6350536437586134	-0.33150370396173306	-0.26917170371898425	0.293443038470204	-0.10910933492034587	-0.2628547961003154	-0.2561096579287124	-0.13192883836696132	-0.3186460038189197	-0.28099149833459347	0.07413858691706321	-0.1588377098014134	0.022389401326768962	-0.48618209573860327	-0.04584622972965842	-0.15121306007311816	-0.22699829048300962	-0.3011364553414716	-0.3236492505051485	-0.25211710747386323	-0.3119052705366164	-0.11814885940201784	-0.18189685733033908	-0.22202175454360687	-0.12203852248538363	-0.1251750777755551	-0.2046643403336087	-0.5958873679066902	-0.38649722553296567	-0.13913201273858833	-0.16863467366603394
238
239	-0.551393211508039	-0.2525146671123503	-0.20095391349194225	-0.22957939098921443	-0.5046379794562216	-0.322426562864013	-0.2697665983297943	-0.2512419958324357	-0.5668706290066777	0.20547302483542948	-0.1973582123103591	-0.09605912106636819	-0.1166717499493978	0.529198883374742	-0.28432714554887933	-0.1908777818684362	-0.37329761360703534	-0.2557167914962097	-0.33438334552452087	-0.38871606385928725	-0.5246213523656313	-0.5574874732340381	-0.14885492438704828	-0.2974535813185542	-0.35319166210190384	-0.33794825594752587	-0.32566129747869216	-0.2530893161488544	-0.23647728098463627	-0.12084487301542057	-0.2139565459054885	-0.23930264445749969	-0.18222144331981818	-0.18488293852814405	-0.19496265355845255	-0.6805577564430018	-0.1761297297903506	-0.22730195855406682	-0.3433799515708895
240	0.7845095451950485	-0.3438112384006441	-0.168393873844434	-0.22139302372765543	-0.3927724380214166	-0.2527089968553563	-0.20079253233667888	-0.01338336551192178	0.47319446008580507	0.25642689778368305	0.38931650233264176	-0.13317751992347862	0.26348618875850877	-0.020606942555611168	-0.25857260837785206	-0.0985708951628462	-0.040449665952002514	0.6152877611295934	-0.24744796974410282	-0.2805312060768553	-0.16689041404876906	-0.36705279656320294	0.24464406904388727	0.7843568375420761	-0.30706060269407137	-0.262705325250575	-0.30705075956242595	-0.20743464681857485	-0.15671552009056616	-0.12149593694620442	-0.07968517211270428	-0.21378170859399556	-0.10858912836663998	-0.19309583204817457	-0.1328299930009088	1.4740967935130143	-0.16792792028108447	-0.05793017882772342	-0.3697652421854897
241	0.7850573018047496	-0.3438112384006441	-0.168393873844434	-0.22139302372765543	-0.3927724380214166	-0.2527089968553563	-0.20079253233667888	-0.012210186799133847	0.47319446008580507	0.25642689778368305	0.38956070119565656	-0.13317751992347862	0.2640466544318817	-0.020606942555611168	-0.25857260837785206	-0.0985708951628462	-0.03659523181290884	0.6152877611295934	-0.24738671374611376	-0.2807217623787052	-0.16676057631850516	-0.36705279656320294	0.24464406904388727	0.7843568375420761	-0.30706060269407137	-0.262705325250575	-0.30705075956242595	-0.20743464681857485	-0.15671552009056616	-0.12149593694620442	-0.07968517211270428	-0.2139594064569277	-0.10858912836663998	-0.19249722577935063	-0.1328299930009088	1.4717269873782775	-0.17022940217842328	-0.058807439836731736	-0.3697652421854897
242	0.6061505299149285	-0.6591668780723633	-0.2032131481313404	-0.23846208937246446	-0.3126626666111427	-0.3279356900900097	-0.3072388935710374	-0.2799077049765667	-0.28184252738690097	-0.29883961840660533	-0.2642487524933321	-0.16780951886965056	-0.15606893942457023	-0.3876445031155611	-0.33723782043585043	-0.20271452692152883	-0.18644748402267855	-0.2675843858965089	-0.3634263930774904	-0.39053921665708957	-0.45225111099085613	-0.5058725065545662	-0.47023057952136577	-0.3700417977013567	-0.4108565906730091	-0.33446824738944664	-0.41909722271031885	-0.30669685441009725	-0.3497356665437468	-0.12320388492676221	-0.2595555217287146	-0.2527705123284727	-0.20132585638164602	-0.23459464267864263	-0.22186115599926873	-0.41372646699056753	-0.4535320481206461	-0.24258857503491665	-0.3846298664823874
243
244
245	-0.3443881137295857	-0.35621099320648425	-0.1443062611099626	-0.2144005751473974	-0.3374309228071651	-0.3091397541660991	-0.07151080542492796	-0.2048458754302396	0.9126632493584855	-0.21240152370068052	-0.033523947219987596	-0.16780951886965056	-0.06947700111861363	-0.3854619424184078	0.004474443322490603	-0.1895229281203038	0.29882315643541046	-0.27600296286514503	-0.25914186637873904	-0.19047449540251973	-0.26922341076797546	1.7822049559501452	-0.3510342629993157	-0.1851292927116462	0.006416622993679184	-0.23789170900848128	-0.33068776722525567	-0.306626896082323	-0.12187351390792465	-0.11518050139320253	-0.15616268423141166	0.1345081768964089	0.5045467239449964	-0.22853105882999475	-0.11067949202641977	1.416739563274822	-0.27197560424668765	-0.18923013953799409	-0.33585672236049624
246	-0.2496274205247801	-0.31369181314769123	-0.18369637273903852	-0.22625698318836251	-0.4206649381869506	-0.2857028443213591	-0.10385007793408482	-0.2690135712156352	-0.3726998184934281	-0.13029499998782873	-0.099660167107185	-0.05587889829375476	-0.12950438781222207	-0.2777058024600013	0.6433218941548519	-0.1534917933951136	-0.26330976489866603	-0.26603867964674316	-0.28554833020060055	-0.363048917944306	8.031046939174345e-05	0.6004833767532802	-0.33921384651026903	-0.291255264737192	-0.27919235976262907	-0.28223868727229473	-0.3664474030591606	-0.27488977749025784	-0.30001964793518543	-0.1202466949952265	-0.21690414047956477	1.0923132171538925	-0.1380566058991845	-0.23915958284007693	-0.17468670850720677	-0.5055953774641516	-0.032773729576566366	-0.23174558952538804	-0.300798564275935
247	-0.25191091745354377	-0.017383761134422346	-0.0990627737995231	0.007934991007289281	0.5967334608511059	1.7802030160549738	-0.05689105412684235	0.04377675737320505	-0.08283061471080534	-0.1209712249586875	0.36204795671158	-0.16780951886965056	0.16530120280124744	1.1601819449247268	0.1798531157014902	-0.13827166446968622	-0.05024974309191286	-0.1947581940040016	0.28387267434223284	-0.15842369665949022	4.560077129027373e-05	2.1946121158814864	0.09070463911910927	0.010370929906513704	1.0181553123193405	-0.046629563690028866	-0.17660149249593268	-0.23962483080090805	-0.06207066629118696	-0.1094723230524706	-0.19597130656430659	0.0022596438888942906	-0.07348394057100356	-0.026132432611595532	-0.12003786156895249	-0.34452298557740624	-0.39144720381542003	-0.2141485955541143	-0.029146778249799794
248	-0.32083847654541947	-0.37532761697713785	-0.1843622189109383	-0.18800809313453723	0.19148173316113662	-0.29776479657426635	-0.10046854748498492	0.7467781058729398	0.3318037542863262	1.3364582094091948	4.32316266582415	-0.16780951886965056	1.507272850609794	0.5398462528412532	-0.01825926237982875	-0.13125905797455253	-0.21615493177853784	-0.2045920017365047	-0.017195491219347898	-0.18318313504883826	-0.40455865029450255	-0.17150085088275716	-0.22010685195966684	0.06254227160013145	0.10990111398307359	-0.21906119415018827	-0.28766878603785123	-0.26843416977658774	-0.156418308248497	-0.03008601642944544	-0.16137594175047631	-0.09319404115814427	-0.19389012642605333	-0.21010218166090516	-0.16052603256678474	0.732644407809469	-0.29915710929656325	-0.22435417424408063	-0.2810400338217906
249	-0.3189163804380245	-0.37532761697713785	-0.1843622189109383	-0.18800809313453723	0.19148173316113662	-0.29688773966839604	-0.10046854748498492	0.7467781058729398	0.3329622613826206	1.338701954758253	4.325188534140415	-0.16780951886965056	1.5034779643287375	0.577596017897358	-0.01825926237982875	-0.13148414456290458	-0.2106305859269633	-0.20392831688540644	-0.015356418876591487	-0.18156401489609586	-0.40370662300956156	-0.16791408915781567	-0.22010685195966684	0.06254227160013145	0.11082250767378436	-0.2187508505621797	-0.2851342223158507	-0.26843416977658774	-0.1506082973370409	-0.03008601642944544	-0.15965455846420787	-0.0933790341360395	-0.19389012642605333	-0.21010218166090516	-0.15999700150559693	0.7333761556248057	-0.29915710929656325	-0.22435417424408063	-0.2823548442309924
250	-0.6401903247572387	-0.4063252616090498	-0.20348434252273184	-0.25640773605567174	3.2836573366800073	-0.31144683704288173	-0.2350962281846816	-0.02368646578593232	-0.6610301289639813	-0.4024383482872876	-0.26187824976476576	0.310205127572134	0.4250381085995786	-0.4937437642629997	-0.27214002652173924	-0.1318349888565593	-0.37350372134730775	-0.32162752667560013	-0.343960921908339	-0.4074491824950471	-0.4581740655475467	-0.0912339873094162	-0.28606372232310573	-0.2284730541752003	-0.273158251587442	-0.3118348145557242	-0.3315247667271018	-0.3066878249360964	-0.17968437296540937	-0.11437456971162718	-0.21564392806069646	-0.21720850541116876	-0.2250149208869078	-0.2230613777313296	-0.1559781733579195	-0.5415013336224731	-0.39599753735031434	-0.19306787719772422	-0.39750371983822774
251
252	-0.6490266481741733	-0.4725374540784355	-0.20611860373707708	-0.2869880225709246	-0.44192022122443153	-0.335769516370547	-0.2662013315538546	-0.32024240116643043	-0.6833342201521007	-0.19606850602556694	-0.29568823860366106	-0.16780951886965056	-0.2648918597466473	-0.5286878119727091	-0.28931450327582503	-0.21164834652714476	-0.41857683192849005	-0.32640997638140795	-0.3653022637660345	-0.4227082110001395	-0.5090412755425393	-0.5579879041128641	-0.2404632494448173	-0.3050230234490243	-0.45071430717651023	-0.36076983479777563	-0.4541358415535923	-0.31211471493880893	-0.024669391169130677	-0.11958954167659312	-0.26053894263788635	-0.20814557440847695	-0.21913248460290255	-0.25570698161074484	-0.07744724304832228	-0.7235010018407586	-0.46768415398328494	-0.24487010368397777	-0.41061408818007744
253	-0.6450045717395757	-0.5852198386734588	-0.21212854582311924	-0.2600194083776417	-0.6696691363777189	-0.3022170298783723	-0.33063849093763886	-0.20702580962034448	-0.6232299875283338	-0.27053582883423094	-0.29485778289173187	-0.16780951886965056	-0.24763166798412736	-0.5389087987750291	-0.14545933460161753	-0.1885898887970716	-0.4031676382019127	-0.3214208213142172	-0.3469917589468808	-0.4073796046865396	-0.5110231810579602	-0.5316058138757612	-0.2536407166042112	-0.18977725619777802	-0.4524712568952252	-0.3641748448435761	-0.43950630691236886	-0.3217378950258529	-0.2647123572974508	-0.12320388492676221	-0.3528239876433332	-0.13737358653385953	-0.22553147852869926	-0.25232523946052743	-0.2272789950494345	-0.749585333188917	-0.5196322628340677	-0.27098390730828004	-0.4296234937261361
254	0.3218754675539526	0.20998268269738965	-0.012657530416952258	0.6612832722223295	0.32235975001909595	0.1140293497535956	-0.022341980671292026	0.9536748725293019	1.697616400232455	0.2980873618755774	1.2533102808511252	0.5389688842561097	1.29398576978482	0.8149914481724108	-0.1446290826317595	0.07904560732769693	0.6029934928561365	-0.13049111498440374	-0.025076889642716413	0.8226106970503921	0.35160823262549523	-0.3081255740028551	-0.1175484054971456	0.15651534282346793	0.2867941414666305	0.13469857357401036	-0.017489461343922205	0.7350249518345929	-0.1781409612497927	1.3909757054234755	0.11882800080708388	-0.10418865071337945	-0.023385235637866212	-0.08861795470781315	-0.14184707232497745	0.20293057679445825	-0.26035221717735657	-0.2125832869775494	0.12637245983680004
255	-0.5439052804721664	-0.48781681653768083	-0.2033519337408745	-0.22720915739261305	-0.47462065666671005	-0.2999783511534985	-0.22517600417697758	-0.2409070862673986	-0.619777936539832	-0.37261608549745384	-0.2705289218674569	-0.15181943022090705	-0.25453541335140634	-0.20048056864026031	-0.3377396408952292	-0.17530244181593022	-0.439977800223101	-0.2857488578368613	-0.3081451631551609	-0.34929267025846666	-0.36660409120396287	-0.54213023234324	-0.3087942779372992	-0.16589261554489995	-0.31469505643706036	-0.3253815117678778	-0.41757700155576843	-0.3068859417786352	-0.1900776389014366	-0.11236085517779792	-0.313180872557475	-0.23425849231641105	-0.2415382924018734	-0.23530468346223338	-0.18604227659610795	-0.6119002178830362	-0.41373549266099	-0.24371108193807345	-0.3682426661738205
256	-0.7649693432512588	-0.867295962519718	-0.21592593601375304	-0.29951222207724476	-0.7100637919363461	-0.3501115478275963	-0.33063849093763886	-0.5168394195817915	-0.7372364315716392	-0.4930983127564252	-0.288505557921833	-0.16780951886965056	-0.3632151272727473	-0.8568950553051579	-0.38479672390939496	-0.24610698602359413	0.021039088114259023	-0.3210173327396181	-0.39857255781136675	-0.38996988635070934	-0.5919559245238804	-0.6760816646868948	-0.5480038620879447	-0.33969497659362335	-0.48978481062515916	-0.37593869201151864	-0.4564175344701362	-0.3217378950258529	-0.46047555302501575	-0.12320388492676221	-0.39874104349144673	-0.21088934904490206	-0.2659855458650552	-0.20038342505240425	-0.2339634581450925	-0.9814634204517667	-0.5571266538654679	-0.4080982535023893	-0.3241370679344188
257	-0.5156505876156499	-0.4053169645436245	-0.19197204258246606	-0.042564230471039466	-0.23779170365297805	-0.2645312273613058	-0.21932595383575595	-0.06626633288661885	-0.2498050400228518	-0.3058286891905356	-0.25702585514480353	-0.06378477855021482	0.004453477713907915	-0.3545004121031365	-0.1950216115474097	-0.1601743571299494	-0.16107370857949277	-0.13692240134317415	0.2904760925068857	-0.16661424701779018	0.10254422948371754	-0.3140742533251891	-0.16300157603786586	-0.20605611696779222	-0.19656958263317773	-0.2608538290593717	-0.3448542727508564	-0.26545430822640764	-0.15891654114146203	0.025117558432632168	-0.14371248633422637	-0.16880527907715867	-0.20378847810255588	-0.02469341125626343	-0.17414476708139065	-0.2524411582809049	-0.3473407265414981	-0.19555651248719239	0.8545328424060484
258	-0.5148951903083633	-0.4060623733873436	-0.19197204258246606	-0.042564230471039466	-0.23779170365297805	-0.2639238904087562	-0.21932595383575595	-0.06708687778596392	-0.248143514567185	-0.3058286891905356	-0.2564542484720639	-0.06378477855021482	0.005295218393221294	-0.3545004121031365	-0.1950216115474097	-0.1601743571299494	-0.15661601308387088	-0.13692240134317415	0.2910086851725282	-0.16632153136522623	0.10421408295098535	-0.3135219011868243	-0.16300157603786586	-0.20605611696779222	-0.19656958263317773	-0.25716617477639514	-0.34412250980681275	-0.26545430822640764	-0.15891654114146203	0.025117558432632168	-0.14218521191350073	-0.16880283622750034	-0.20330197913687198	-0.023652294811597935	-0.17414476708139065	-0.25146730731717154	-0.3473407265414981	-0.19883191111893814	0.8557350595558599
259	-0.07492856159235191	-0.3019295657497899	-0.1642116854737238	-0.26010731605332893	-0.2743676489873674	-0.2394882116921487	-0.23469518925480803	-0.18589705183792268	-0.028740438668399985	-0.2508709635879128	-0.24448477459250836	-0.15985990093086394	-0.16830751867417335	-0.28099665053010875	-0.2958960143517364	-0.14814284757520282	-0.012159332913371367	-0.2717685748527122	-0.3134661796629678	-0.3607313153816168	3.081415864481759	-0.09152650147211916	-0.14891665985592453	-0.15252306902130724	-0.27293107716385556	-0.19753945262250763	-0.3207662682439917	-0.2790944445965234	-0.03699397136984188	-0.10621497811884986	-0.23902543011408267	-0.17790257352573075	-0.1618128986274989	-0.2234301291377972	-0.06873527803698193	-0.005135853516459776	-0.3515080695709278	-0.24184857789782588	-0.27774301362429754
260	0.9300609884030921	-0.24504438667030648	-0.003332036349459612	-0.017089532306205853	3.115887156088702	-0.10930101567305776	0.5426553335578027	-0.22918424509350055	0.36727475153230527	1.349950298361103	0.4217545830333131	-0.027896243149780797	-0.06829035919806817	4.9349974731464075	0.028067862054467888	0.05229472414047031	0.20724683450015322	-0.2305861994039585	0.017164056255762714	0.4421467749807028	-0.024692262829713943	16.24208173878414	-0.2191269004164323	1.0003334989726	12.098408378397925	0.49173552271617627	-0.05300269003994995	0.11881470027628484	0.2378047745141779	-0.08213180253917854	-0.17258740801317415	0.17117880697160634	-0.14612384847993573	0.018949057380371507	-0.1591810931286427	-0.09174832500724946	-0.07766165830931786	-0.0572787436487456	0.11376104767511652
261	-0.5225855625507798	0.7032500372478813	0.020146167242807492	0.517109061641739	0.7579014084579141	0.7021908415618661	6.53776605463603	0.23616197001781847	0.7003564281925762	-0.05652777222468772	0.41517081511214415	0.2377362078194157	0.19741083434727788	1.2486117701399913	-0.09603424981722443	0.32368014087627295	1.7126424991988127	0.010349561229405271	1.374338341614545	1.5393904021560838	-0.3543233207112506	-0.3525058398802702	-0.057548045309421855	-0.008628646139938828	1.613017249540741	1.4019136612136642	0.5292869680472837	1.2300222797300004	-0.19168535599465036	0.18125446025352526	0.5829718372860063	-0.1291313258412224	0.05136922191474047	0.2927716596971291	-0.17758214672189038	-0.009804741279885598	1.443238248721491	0.19560111206745745	3.0650022120685807
262
263	-0.5324336479272669	0.2745628326238325	-0.06518159591159924	0.3613654409339865	1.1045562270919413	0.7428743104936038	0.3224804016650743	-0.12272657259612783	0.20844491840555454	-0.014606975920202414	0.1314559524199021	0.36864552799782985	-0.014230072353966379	1.3138142349306552	0.03523468674691327	0.313591380563913	-0.00381666372983527	0.6332988814351944	0.9869126483447462	0.3844736324455674	-0.006662502884390746	-0.21283664595986757	-0.07873756839756077	0.49440696463556527	2.0336252657193628	0.18345831588947534	0.3362024747120057	0.2695994883952735	-0.133569611844677	-0.035015952566624334	0.628848045365048	-0.09001689501781471	0.014064804384979831	0.018265224788220548	0.0665937735749736	-0.1435765922523773	0.2723176234684915	0.2372070802722827	0.3862217487737872
264	-0.4291316370538367	0.017115219536026027	-0.11568445803096532	-0.11360726679089359	-0.4092197857821532	-0.20360848019822148	-0.015344761280129448	-0.20211505626094123	-0.020379193622782614	-0.19029258197846122	0.621329416274082	-0.16780951886965056	0.07630778632334613	-0.12325533482051934	-0.07908834702774363	-0.03500821830904653	-0.15618003329038363	0.09922584488091557	0.12799084061156174	-0.004256991003555268	-0.1290562083457716	1.2307992400995145	3.068477899472159	-0.18778439488885543	0.0989153377464677	0.058113724171660566	0.9177343589884936	-0.07493761179840655	-0.20592513572300286	-0.06999494327959312	-0.04679786119903345	-0.13403207845246062	-0.044123293353534605	-0.13905192697410404	-0.12127245188791135	-0.07040337130038579	0.13010879423340738	0.9744147518031429	-0.03322886428424028
265	0.15676623721006847	1.4043252994834885	-0.03216763635949763	0.2858431853646947	0.47042192778559905	0.021207820624839897	1.453910475473226	0.1881154093467765	0.8878610634432349	-0.247829604763974	0.8797983167439005	0.15598977637437017	0.47708340441568475	0.08911405778231796	0.06456094992008471	0.24468479280011848	0.6174191326101599	0.48571056897917736	1.030473884499571	3.181408890016838	0.0042914417838356995	0.16029079031902552	-0.21041920723971247	-0.14282438182774576	2.96048751501036	1.282861967893347	1.3583128204338122	1.5595990917705223	-0.2237535695956618	0.24377528905063878	0.14508881470993965	-0.05664355563550328	0.04278594851300742	0.0733025017496976	-0.12533087590018985	1.1708711924732098	1.5429420345433797	0.06511240831306284	0.6270730886724142
266	-0.5653651517130677	-0.32921987499179517	-0.19030496569300362	-0.22207865907559768	-0.5136171461314757	-0.04817504104644309	-0.18962145041076908	-0.3602376175301511	-0.5218176386109865	-0.3939787424363711	-0.267605452897036	-0.15736822963691077	-0.2867002734879143	-0.5795469677334036	-0.3018257640427401	-0.1833412503678977	-0.383866954997797	-0.306430904144314	-0.25720715479054596	-0.3651109289972573	-0.023033949514219974	-0.3590007852905461	-0.2554501639807068	-0.29369697690544017	-0.2184385466563017	-0.29529190622307755	-0.3929155460391788	-0.2661735432005217	-0.31560104870723604	-0.11633810399038788	-0.22465745070536441	-0.24419990735441247	-0.18861848969454445	-0.23424128295494123	-0.18574375549786634	-0.6134332880036006	-0.31577824016156847	-0.2159599024012818	-0.3130963955472632
267	-0.5654362747912111	-0.34002883526662675	-0.19030496569300362	-0.22207865907559768	-0.5136171461314757	-0.04801788898716487	-0.18647822089950017	-0.3602376175301511	-0.5218176386109865	-0.3939787424363711	-0.26742139253067565	-0.16780951886965056	-0.2867002734879143	-0.5795469677334036	-0.30214741905108033	-0.1833412503678977	-0.383866954997797	-0.306430904144314	-0.25780745046449816	-0.36517935142658553	-0.023559750744372856	-0.35937066148879937	-0.2554501639807068	-0.29369697690544017	-0.2189858891922038	-0.29529190622307755	-0.39309916938732975	-0.2661735432005217	-0.31560104870723604	-0.11633810399038788	-0.22427420742358012	-0.24419990735441247	-0.18861848969454445	-0.23424128295494123	-0.18574375549786634	-0.6134332880036006	-0.31143196733049233	-0.21529868324947862	-0.3136327212249221
268	-0.4889972028639253	0.30997414751595226	-0.19525872771335878	-0.2798705245840916	-0.6419885359929115	-0.27724842014286394	-0.29078236558803977	-0.517906067121885	-0.7080694701071265	-0.3709991754825875	-0.31026450225718666	-0.16780951886965056	-0.35747503501414835	-0.7564161266540482	-0.35141571687880213	-0.22056891732126988	-0.14347509386915813	-0.30964319945088986	-0.366573826227638	-0.3896355335916926	-0.43790943965949974	-0.5457665357340967	-0.34652097785984726	0.024296583551788327	-0.44508079003942846	-0.3623828220720885	-0.4365555110390875	-0.29323423274368005	0.1426424710369661	-0.1206387883315267	-0.33994754601022353	-0.26694270885184646	-0.1962951113196391	-0.2634698025760052	-0.05109647954145048	-0.8032626470950127	-0.5220648290344714	-0.36622451284745383	-0.33299667159274304
269	1.7342140313281138	-0.3669067083212527	-0.1853506722630552	-0.28781885467290613	-0.5494300739301656	-0.3057083965837383	-0.16807286713307068	-0.22451837453927134	-0.48744822073454064	-0.3412609870583411	-0.29288709704061955	-0.16780951886965056	-0.2137677289124591	-0.501252531552243	-0.3330566951875207	-0.185435198971196	-0.5147885293870201	0.10629819695694177	-0.31618269555463036	-0.3963103119303227	-0.49684163005038356	-0.5052110491564893	-0.2605147072230038	-0.3252472916483455	-0.44283552577281365	-0.36814199018586596	-0.36296239676964087	-0.3217378950258529	-0.22328440028865532	-0.12320388492676221	-0.25640518705609244	-0.2511913816309182	-0.19330899795098588	-0.1913369530975662	-0.21901136963878876	-0.33159069864593876	-0.16079305415647407	-0.1848529146056623	-0.3741406295065836
270	1.2111413797063098	-0.1398801218349537	-0.06551771751833675	0.07420154671734705	-0.4048597276947722	0.05630607285721625	0.006033052826067435	-0.15096009625959547	0.3101874324259246	-0.06630290096604866	0.17904480669866538	-0.16780951886965056	-0.05770511626634992	0.1942261815181784	-0.05780146581585575	-0.01826810557783484	0.3685774754270615	-0.1842498177442114	0.20516271382435725	0.16841598131763397	-0.11388214314109046	1.1008090632766392	0.17406393073284826	-0.19657397894171516	0.8313565171055197	0.030671735673335334	0.16989086213796978	-0.07713926308441207	-0.1420582562519551	0.0002635110293590872	0.03887883346362514	-0.12266303750099239	0.666303316876653	-0.02104352768184009	-0.04348609067337986	0.22078105075836418	-0.1416125710799647	0.06361692715703025	-0.03376872692838693
271	-0.5025060541545947	-0.40903089005187326	-0.19461158479969132	-0.27134292052820125	-0.5596417888592496	-0.3179261231659242	-0.2363348375992035	-0.1487854989610764	-0.31458610855056957	-0.19230966564811175	-0.19005593900917894	-0.10384916425154905	-0.11376658601788134	-0.412849961350151	-0.007092467594272859	-0.16401113998977832	-0.3435961147910578	-0.30060764728409045	-0.3443289562447222	-0.3674967636519912	0.7080862958383226	-0.4878543327255739	-0.10457773734041029	-0.1542392318455002	-0.35334860740252727	-0.337693434684777	-0.35625845410702317	-0.2849463742484327	-0.24059153495751814	-0.11794665838155267	-0.21136465167283003	-0.1647717653308714	-0.15778729421149712	-0.21977482858152095	-0.13751064503679142	-0.07026068491201726	-0.4071013670372411	-0.22569647858891934	-0.31896469664093186
272	-0.5638158612692012	-0.2591492332675817	-0.19904665911853883	-0.2807973800328163	0.14205704427768248	-0.32223766135081827	-0.2853608678237426	-0.1682011304469846	-0.40763333578743544	-0.2889006027668178	-0.28202766635191845	-0.16780951886965056	-0.2053106526660198	-0.5609589406260054	-0.3056766761471735	-0.1951610115153315	-0.3922778714301466	-0.21522861519146813	-0.3132862989592921	-0.34293259422292904	-0.423882600156357	-0.4944782125899888	-0.17057197820131834	-0.06586801167736495	-0.4235502238980053	-0.3525945824798804	-0.3905811321208162	-0.31272584569937695	-0.055612496148867444	-0.12320388492676221	1.1546719426880483	-0.2230930447173831	-0.214754902520059	-0.25949278739181764	-0.18502078606043268	-0.42769360530471195	-0.4410355366675663	-0.22200242873756762	-0.3856087678063839
273	-0.6858761715140699	-0.41127217318440734	-0.2052024088992508	-0.2815386324180121	-0.6986566632917087	-0.3051264958714084	-0.25583884044659433	-0.24261923918068642	-0.7055249368863671	-0.37718358702280474	-0.31119936205120674	-0.16780951886965056	-0.26119829164839625	-0.8119966636014029	-0.3474571116677942	-0.15901568289372603	-0.4855129276541709	-0.3200662127768945	-0.25387898653191204	-0.4225634475310717	-0.5371283418633157	-0.565070170014883	-0.20579725419046227	2.94651470966622	-0.4634737404785587	-0.35348881479447714	-0.42209240160180544	-0.3145421812428761	-0.19788621654760635	-0.10715711785192802	-0.15561368491068747	-0.25381329902666344	-0.23263876726078145	-0.23864921208727327	-0.18610370227655004	-0.6235181771249212	-0.4721473360964073	-0.22595033650640892	-0.4043385970571619
274	-0.7495259637079864	-0.867295962519718	-0.19803108186848714	-0.2446067685529169	-0.7100637919363461	-0.3249179432214416	-0.33063849093763886	-0.3647028813460164	-0.6250975957061025	-0.4930983127564252	-0.2955524402667031	-0.16780951886965056	-0.20293282832285006	-0.8568950553051579	-0.38479672390939496	-0.19671475501364816	-0.6083602382887198	-0.2902198875703205	-0.3770260497993674	-0.41459502156494776	-0.583065496713857	-0.5484805171100414	-0.5480038620879447	0.1860942319396265	-0.29336835706608616	-0.3124512628567165	-0.3745275254406462	-0.3217378950258529	-0.26238184305031237	-0.12320388492676221	-0.07182058124857883	-0.24293391944213646	-0.24879558157647225	-0.2873662967450953	-0.2339634581450925	-0.6330727682918101	-0.16898117251280897	-0.1547540675005855	-0.4469240240782598
275
276	-0.48748465663520496	0.6669586129309052	-0.16431358513062735	-0.22847665064654515	-0.2165572201656712	-0.26621166538770524	0.07088341173742149	-0.12279676802390012	0.19066271342318739	-0.3244449087659513	-0.15561801520182436	-0.16780951886965056	-0.002753028890877889	0.3209668813656944	-0.18796090720616995	-0.15874714790863648	0.033218061216231436	0.8927319617420546	-0.19228523607320847	0.16703347645304342	-0.38300956999363855	2.779319602680615	-0.18967929403774073	-0.2689012193850476	0.02557598197845042	-0.16387248919435882	4.672387500870984	0.07420340757658678	0.7830622548381353	-0.09577225559156208	-0.07382509378540686	-0.17707570924420307	-0.10380351351000833	-0.22395500515017902	0.0767182251385007	0.13435162711195991	0.34327625148717256	-0.13732828843537273	-0.11889583208708887
277	0.04017872141400562	3.8319277036894728	0.39629987652069215	0.8312380892512998	0.8154115218294836	2.768931249345764	1.641534380671467	0.24249746107628847	2.7194364603634233	-0.08065816292917109	0.3327765584732027	0.11201703257008898	0.3375268185330862	1.7301502747121955	0.09955004860926882	0.5712191466202527	2.235196783838256	1.9662080629552168	2.3580904386876806	13.117868549816299	0.338498606956586	-0.09063342523020665	0.27292346993586925	-0.24887588473000005	1.392533345177965	1.8360843712163417	2.772458226097776	3.377930282362089	1.0688078880445664	0.617490755850496	1.3096345288482516	0.1061928242788661	0.605424238022963	0.6881236894944405	1.1097727251413327	1.4749401472589143	2.8002051819078004	1.3120105941900704	2.05104552492242
278	-0.5864855966733193	0.4757947304957272	-0.06317333835338829	1.8762207715574772	-0.3307387406780692	0.06059875778272725	2.9911051562421456	-0.01927462946643552	0.8225616628325274	-0.38347437539192253	0.023069971262456693	0.012078978500987292	0.05680491641056545	0.3400960675626594	-0.1070596763356089	0.1798503266133546	1.3550031186067735	0.6503182353255724	0.6078972318466119	2.818558485250636	0.9032245079410621	-0.44614446290020404	-0.07413267662261386	-0.2953728549910678	0.3670061106107571	1.6802118615037414	0.5110339581584186	0.7294230990198562	0.06150137263226878	0.4127358330599152	-0.07753579121767856	-0.035992887524828786	0.06070348030166161	0.09856567720588492	0.4525662987534108	0.15861890656307318	0.876932101982365	0.3034482276207444	0.23866691397567655
279	-0.18243973330102528	1.7817365552083755	0.7020721963090764	3.047405446733483	0.04065777183374197	5.374111221234201	5.879691428938588	-0.06578253568350863	2.880982111106004	0.14641222854585967	0.560559637870793	1.9380594036079384	0.04973411957396286	1.5373133259200307	0.6436394621296317	1.660315632809043	1.8685563866881367	0.267757245112298	2.985138487989477	1.327144753138126	1.2573412129364854	-0.050227951981761554	0.13319661101309982	-0.01236767443109551	0.9519393308044507	2.182503960052695	0.8093148291227291	1.5186899273001349	-0.052396709764489	19.204557765729934	1.190119634554605	0.23190103850287003	0.5394973520673048	4.5669742969965865	0.037111597696612444	1.33212181130524	2.1047805344038197	0.7040979700663336	4.182302121900233
280	-0.27491586847075467	1.4916013055556212	0.1381989915604771	0.7650510735514158	0.10003840217517455	0.5437585652241003	1.3184796500612337	-0.02212151474801884	1.4308053414774353	0.4541312219611443	0.3794965759190688	1.3100244558708827	0.05319165276465529	0.3678488858411756	1.042730699011526	0.7732951782416405	0.7492766934076408	0.00011764863741689961	0.6736815038133855	1.1710095717627662	0.42672749936412724	-0.1252740947143874	0.19754635056195474	-0.08200304990087387	0.047447332267570315	1.2594341735949706	0.6117241984747654	1.5192713557277178	-0.13331141011289818	12.051581214197702	0.24302682591335267	0.5849224851797499	0.3673767950263433	0.34923232287459943	-0.12082008584792399	0.7962919890890242	1.2572271500627201	0.3656650034444384	1.3082900372137365
281	-0.5856375742146592	-0.01228544965064714	0.3973582320206883	0.23831742249540233	-0.2672268320447039	0.6911682339296409	-0.09839235444032761	-0.09094774935216732	0.1389268754069322	0.11776312578060368	-0.06065968480720222	0.007558619631352381	-0.08690861938783083	-0.08359060299753379	7.175823338539112	0.09062113269504807	-0.17697821813066109	-0.1120924149858548	0.1527595298500807	0.03343934335878742	-0.36022500791821693	-0.42475093468579234	-0.14262191955466244	-0.1673547166662414	-0.0414470722365829	0.07026482777486408	0.3323915640390475	0.01639001554781356	-0.30934138737352684	-0.006008558833673792	-0.09363739203550037	2.3984735666051704	5.130386995440847	-0.037918361962605195	-0.13535972677685124	0.009368130906785252	-0.1336570897695335	-0.06777262709000727	0.9719328554588522
282	-0.5853501040388499	-0.0038458957081760263	0.3973582320206883	0.23831742249540233	-0.2672268320447039	0.6920351257647076	-0.09839235444032761	-0.09419794066251766	0.1389268754069322	0.11776312578060368	-0.06065968480720222	0.007558619631352381	-0.08746119207257563	-0.08359060299753379	7.179691291710411	0.0899145680517014	-0.17485670387549132	-0.11015576388693342	0.1531091429988317	0.034978540422613044	-0.3600513230011231	-0.4240922928022973	-0.14262191955466244	-0.16308921001873736	-0.0414470722365829	0.07026482777486408	0.33267444070857777	0.01639001554781356	-0.30934138737352684	-0.006008558833673792	-0.09531656155135267	2.39753201907529	5.1331248474598405	-0.037918361962605195	-0.1343276116738778	0.006759407022353308	-0.1349238454756084	-0.06648190601634482	0.9734506448763979
283	-0.7148391855753742	0.4898063995573198	-0.03732820359032649	3.4994701300631994	-0.20755006899674042	6.6018118331449696	3.1037699556207548	-0.17191074606578136	0.46637653903234955	-0.19470478297640323	-0.1314784368621807	0.2563025982176369	-0.16199132064312072	0.3256163360541869	0.5057751659797646	2.7059184240673813	-0.11290334737247035	1.7613412387774006	4.529400631335183	0.8064021035623189	0.03967692111789183	-0.5866382856149056	0.07244962813437673	-0.12255922418060462	0.23625739272642932	1.4470236690200424	0.16276030756522467	1.5215175284550218	-0.018478962534302493	0.5207732871495816	-0.11016939237939063	0.044029182651993466	0.33646473716378106	2.0187855596611533	0.15213463600369387	-0.18118619375804518	1.4592395994617526	0.6921439472426947	3.063602563165838
284	-0.6421426548928341	-0.5024304864819329	-0.19210083268226447	-0.20469048680191573	-0.34624437761908433	-0.16548945085028063	-0.2335179584251936	-0.24536595445250695	-0.4141717414522933	-0.001729005937866771	-0.20361943814373518	-0.16780951886965056	-0.22839846742050424	-0.5436470045990525	1.7593999899051385	-0.15800410159172168	-0.3790030862037374	-0.005858468549767605	-0.3296739049960375	-0.2878394231001681	-0.44455187079035313	-0.545086984881437	-0.3648783546230366	-0.09624687233024204	-0.3530301186654958	-0.31034943009035865	-0.3711860205398385	-0.18697079588449117	-0.07937474019354639	-0.08893181617705456	-0.23658021522112052	0.12823226449502706	-0.14242254879584174	-0.23531044574300305	-0.1660385535921834	-0.4873612892004751	-0.3648595423360996	-0.29728940990339153	-0.3367309941308341
285	-0.6895115622994535	-0.4154599218653131	-0.203535327625837	-0.26866583924172616	-0.5855726604783601	-0.317421012899855	-0.2871084252131747	-0.10619538263798689	-0.6619879051617883	-0.41612886917650055	-0.3118434223513398	-0.16780951886965056	-0.17782195623966482	-0.7146380458146973	-0.3069288128362232	-0.20448349000543886	-0.40884284186221037	-0.3143243720776807	-0.37890666632970504	-0.407101264105224	-0.5294858551670046	-0.5940729064014265	-0.28699478679039975	-0.3440491941620297	-0.46509008612618125	-0.3642715270195072	-0.41008266423852047	-0.3141382113459335	-0.07367151921573901	-0.11997576336391425	-0.276431751972562	-0.25693469064761043	-0.20007511005291523	-0.2421223064180246	-0.17949662119221954	-0.7285503478506796	-0.5104396640791273	-0.27249498138235406	-0.41440195342085895
286
287
288	1.4583052317172958	-0.1601045980052239	0.08145145554636375	-0.022198611258695534	-0.20369109489851725	0.9319237851917578	-0.0389263326177859	-0.16766099676658752	0.4963148810600701	2.181985729688939	1.8255814520029947	-0.16780951886965056	0.04102202802009114	3.0107173907018248	1.7559030943109466	0.854491258664606	0.17944590575764624	1.412660550977997	0.6617532059154223	0.14581958863270858	1.6512817702988045	1.7846093361210222	-0.03674379040360475	-0.17703911617795462	-0.015773647627445504	2.216872133624631	-0.08631481101671334	0.39055140429691754	0.12337959208598512	0.5347237942433223	-0.03998684835909491	3.7276108826423218	0.6423597886908389	-0.025915948724174267	0.3497101487724896	0.22045495951212807	0.02689307822691291	-0.0534197037708537	0.4040458268438169
289	1.4600560364508541	-0.1601045980052239	0.08145145554636375	-0.022198611258695534	-0.20369109489851725	0.9314741967177912	-0.0389263326177859	-0.16766099676658752	0.4963148810600701	2.182106108849811	1.8250040271919916	-0.16780951886965056	0.042022657243270235	3.0107173907018248	1.755052401570804	0.8549081234779101	0.17944590575764624	1.412660550977997	0.6617795867938084	0.1456929688551632	1.6524310215905524	1.7879170016446417	-0.033786771355238644	-0.1751416129876158	-0.015773647627445504	2.215782258665893	-0.08582030447819305	0.39055140429691754	0.12337959208598512	0.5347237942433223	-0.039648989293219285	3.7274048410050775	0.6425576994721742	-0.026313706866351448	0.34939864703847606	0.22045495951212807	0.02689307822691291	-0.05294020298591127	0.4040458268438169
290	-0.29595147277568584	-0.5898489116681545	-0.19770286188193084	-0.2814002127872226	-0.18134751230668117	-0.3226845287809288	-0.2324153745172375	-0.31293123558545244	-0.5855154764717565	-0.40497186338130764	-0.30181812233431776	-0.16780951886965056	-0.26794331058702675	-0.5631034052716746	-0.3254284073875344	-0.21502989430567618	-0.3041902404794739	-0.26034274586517464	-0.36602898535360656	-0.39452484692864775	-0.4701343061047172	0.24706093606306756	-0.1745621733692639	-0.2198462532704966	-0.4062008415332069	-0.34050765382311265	-0.4078316469416858	-0.31938364519034335	0.17256304192299135	-0.12195386502770778	-0.20594537335545263	-0.2473360578400499	-0.2041503394604997	-0.24108506928569207	-0.09930570074618757	-0.6001296016370505	-0.24245551156983364	-0.2831567383067923	-0.4117876748551611
291	1.9000087948913367	-0.26272661240458217	-0.15247224964954997	-0.17614818682411718	0.5150511137080421	-0.18163406484277256	-0.052359273686956434	-0.10266499556958034	-0.5382049220381657	-0.20927764677396454	-0.24043742288387687	0.06866362315789862	-0.12698692685688437	0.9196478800352016	-0.09539230197529172	-0.16577599667737797	-0.08087158318690389	-0.2478300614352342	-0.3016519811024261	-0.3072822773669947	-0.38945515319965035	0.06332805420249898	-0.2701618367508306	-0.08013779924853018	-0.22102606187577006	-0.13028047014833424	-0.2155329858067021	-0.28980774848601987	0.7243666371966183	-0.11456524975868618	-0.1735094995673077	-0.01698558788818431	-0.07750272807969118	-0.19121062178217763	0.03660887723528616	-0.5189727560789361	-0.116872085805363	-0.15908421856883198	-0.30399851040666653
292	-0.5823880291674471	-0.4408634029294929	-0.19358246844671997	-0.23659215968091193	-0.5269413534169712	-0.28366255044368144	-0.2614971600556013	-0.2931060836549823	-0.6193313034625183	-0.428785995511966	-0.2910664960392424	-0.14782190805583023	-0.27747338311571745	-0.6638319709699123	-0.2530992964248739	-0.1708384188941153	-0.3116374279829175	-0.3104539652962441	-0.23197954554627928	-0.38485913751507395	-0.4349476491699221	0.29330276757801954	-0.1820047314498902	-0.27701584337529145	-0.39980238643739346	-0.3105755088940676	-0.40549475490902614	-0.2697537116834614	-0.08904984673029868	-0.11334658515497649	-0.2780150604946522	-0.18644525593108216	-0.18444789296317982	-0.2097548225020079	0.11059629344109864	-0.6606479980838827	-0.43177672862031374	-0.16806481559096992	-0.35213439028995874
293	-0.5487221995003796	0.7923402121320308	0.06392751518947663	0.21670751701703103	1.3778590119480623	0.18566119551553223	-0.010968969753812273	-0.1431234520371297	-0.17019906005474977	0.22918866704229457	0.12678785564922582	0.04405915584472919	-0.08995188966211583	0.6876096194838603	-0.18558559272519856	-0.06356210167834611	0.5239698497007585	0.14341732874266877	0.8389895630439025	0.1637438534245373	-0.0060420274348660106	-0.2632292156510237	-0.038601835744269765	-0.269480049877448	0.8949541157870599	0.704563721185665	-0.0993200104789016	-0.05470393796636985	1.5452232603767078	-0.06603154624269027	-0.06121835077250009	-0.07730182871284275	-0.01603467192896615	0.6060514242946898	10.879133223079245	-0.2993449167855447	0.025794750775528293	-0.0516388486702427	0.5111500485087115
294	-0.46085533747318025	0.45268370369476996	0.618489269335391	0.18548668279351466	0.6208439310757747	0.6839758624765265	-0.039631838547438805	-0.025288606202187983	0.49703670421161106	0.3555740003335691	0.0494343441624071	0.11201703257008898	0.024612682663453546	0.14703298328094053	-0.16246012703223078	-0.021859932445054683	1.1883812715109205	1.6751322330918583	0.048952407616698224	0.3241053429452413	0.02519032309024273	-0.28825074882669816	0.6276082870372474	-0.24087383324299097	0.32212236978356734	1.3648407148369048	0.055259067458883634	0.5589221439326636	15.06214755937196	0.32776805102646145	0.09290009655241808	0.06525523509596713	1.0993776454203565	0.4025503522889967	31.897461180169678	0.26695387892740224	0.30714251903096995	0.2438487403346048	0.1355257393205853
295	-0.51083667719366	-0.3978629729294581	-0.167786296239421	-0.26289838053326686	-0.4352409833550203	-0.31408694123938724	-0.2261256828696721	-0.301842330429837	-0.15150042417796758	-0.36714200185061124	-0.2965708293014079	-0.16780951886965056	-0.21048257823612748	-0.6515087953694901	-0.24903064023297786	-0.1830420726564603	-0.3451667785052345	-0.3027057367445711	-0.3655780296745205	-0.32109831865584404	-0.4288139646205127	-0.554187928246755	-0.3244072297420575	-0.319345292019272	-0.3209053444998218	-0.26774314141785954	-0.3458738765614748	-0.23575533814567665	1.691159318069082	-0.042151937378000735	-0.172476850344812	-0.2250223426762865	-0.1484303046873363	-0.24206028031803806	0.1562677953261615	-0.3961515512458327	-0.35587857704543485	-0.23515672507058796	-0.38902171710785466
296	0.17768738084991859	-0.1289225687638463	-0.07867389954350736	-0.08493197854555248	0.05111220981821735	-0.17057931996260225	-0.14090499312614277	-0.18150970505635325	2.5982435335903364	-0.16206557950780864	-0.01749207256108146	-0.1319343199680094	-0.11789353211372954	0.031071374178379983	-0.0557031596572396	-0.16098966929224656	0.6433257577389188	2.0421890067415642	0.2982751455583371	0.43106700646019136	4.081228315376365	-0.1330347653207827	-0.003782451262098864	-0.1293548265015717	0.8075023243119837	0.1625115926457944	0.2782527096454762	0.09220432619752106	1.3495104844809813	-0.03476390934161304	0.08027236458064924	0.03303782341048567	-0.09964900165207677	-0.10601690229830828	0.4934923932067342	3.614674853750938	0.023358386354244445	0.06440442664144864	-0.20330223963309194
297	-0.4707450017764597	-0.3096399947111359	-0.15493868603656075	-0.1989738334423406	0.1462837162698843	-0.21954558669631427	-0.18038745299023806	-0.23943447623512215	-0.2265418687446958	0.48898907284662557	0.22556886264316495	-0.008288444363328417	0.008534475023521766	0.491336460053422	0.9156436885452722	-0.11627623833220953	-0.28683242997225056	-0.16346229436203	-0.1639289254489582	-0.1780895320390637	0.035304348288906544	-0.4214177513772201	-0.1640585914111713	-0.11234305398169579	-0.05146438582430701	-0.26143407867593893	-0.26607646858527123	-0.2407023720884381	0.06157901040078803	-0.01725049698627181	0.17574232318314628	-0.09477492470821443	-0.046223554228733615	-0.14813142750508929	-0.09855998078766974	0.0330989915155013	-0.12147486957878567	-0.11564104544853285	-0.27053414642722234
298	-0.4696221206727063	-0.3027592314579672	-0.15470410861319114	-0.1989738334423406	0.16531366077357698	-0.21652982833384257	-0.18038745299023806	-0.23943447623512215	-0.2265418687446958	0.5125802657055892	0.24965506802685722	-0.008288444363328417	0.009497867829549339	0.491336460053422	0.926752555833953	-0.11607092621860432	-0.2849830339425644	-0.16317767945683406	-0.16180092911669378	-0.1735740167917499	0.04507851444945655	-0.42035865796789057	-0.1640585914111713	-0.11234305398169579	-0.047241723608617864	-0.2603784682335603	-0.2624928726429969	-0.2407023720884381	0.0813413283977783	-0.01725049698627181	0.17623025305084367	-0.09173692349262813	-0.04562688443723288	-0.14680097474931375	-0.09556781847704787	0.03393611104870201	-0.12147486957878567	-0.11925282549106216	-0.26759322320750095
299	-0.5756383867734327	-0.38340726732202157	-0.1879912289692939	-0.27216573293293145	0.7165120768561197	-0.3214656134777838	-0.23445899278346838	-0.2692292461630223	-0.45017263012171005	0.20248227270728508	-0.21891603055278577	-0.10149990951765746	-0.250325625422538	-0.7928456908489703	2.8834482913515465	-0.20276589908402506	-0.21473113401784688	-0.32071868826550115	-0.3252524043167189	-0.32851747082438376	-0.3004165840660686	-0.48907766949210374	-0.2622912611603773	-0.20041579519715044	-0.41150770475352333	-0.3539364075629159	-0.38893360146879624	-0.28047035731439285	-0.01030525014965957	-0.11666349645161536	-0.23117102583035484	0.1398754344441047	-0.1915744755690793	-0.2603395377228072	-0.20048082493650543	-0.5663050752579614	-0.45364773312810075	-0.23401638841291897	-0.392827698369969
300
301
302	-0.5195576850661067	-0.45706905691393623	-0.17063329914045997	-0.23921696947145993	1.4570101476195942	-0.30533480160346166	-0.24275900142267978	-0.2767784462508382	-0.1129149047376351	0.3281356381461864	-0.0900924501791562	-0.16780951886965056	-0.10685817344217893	0.583165655592799	-0.13121511322292442	-0.17865369643171733	-0.20902884988533355	-0.28638975322803994	-0.3202047643611595	-0.3172614897559795	-0.2570562388679457	3.0184149120249164	-0.1355247824310542	-0.2780208847013278	-0.22246820545274984	-0.31693991297424956	-0.34930515505760046	-0.27309234361568635	-0.00015123519511206672	-0.11000695353645101	-0.2645277275671942	-0.12349963467514621	-0.11739203951553798	-0.19450690698331471	-0.16440549911037292	-0.18992693049985593	-0.367487715231926	-0.2501676025785442	-0.3533667761757353
303	-0.48502355837820754	-0.27748934609144066	-0.15480135092207925	-0.18636254637712885	0.06587874407602366	-0.2792298986597997	-0.08834927698935	-0.11623683742695529	1.059109834945849	-0.2803663170663091	-0.0015420430702301985	-0.07295306074586085	0.0421407445577984	-0.5133082103198994	-0.01015969097351594	-0.1757425376835644	0.19469945201229572	0.9748752422674238	-0.09550515297295695	0.9062462903485138	-0.31114598709597197	-0.3855566840984907	0.201167250863091	-0.2144811332794757	0.8315438227504025	-0.1462802982729529	0.03223639880629574	0.8458395358786583	0.17801293013466563	0.19114292337315839	-0.056330491824951805	-0.09032218821857482	-0.09832916600586543	-0.20775485484974446	0.12788405131037836	0.6033865406426995	0.1468023229058669	0.4232115092583018	-0.30707027827545263
304	-0.6873162720150835	-0.4255840404702476	-0.19997939207916507	-0.2728166594576102	0.26277416268451537	-0.32566608641276784	-0.22583232944024145	-0.2581349113633465	-0.6484411350147752	-0.3108410205960851	-0.28301778834238994	-0.15981447454296607	-0.24228607691817058	-0.6445256625417405	-0.287266130335753	-0.19040929189918698	-0.4190110343457368	-0.2975761902284749	-0.3634241238588244	-0.3984444668976007	-0.42591658007097954	-0.5666450176930737	-0.1591025464781338	-0.3145566274227692	-0.43494887182970365	-0.35396764475723436	-0.4147264147346444	-0.24654636125363422	-0.19800138731221972	-0.06129790037603842	-0.08625198775656398	-0.24080610263180469	-0.23279029593349945	-0.23788581947730503	0.03039868682186123	-0.6398468786193359	-0.36191054197575134	-0.21354605845356095	-0.3986442506521778
305	-0.6514289449461712	-0.4601225912106843	-0.1954336230197308	-0.25527440413864577	0.311824815847933	-0.31434367504232885	-0.21292300556852503	-0.25817734976250906	-0.5806581107836675	-0.21104979864403844	-0.24022600392507115	-0.07186898694249828	-0.22434063430832535	-0.5479941204008809	-0.2490961580327419	-0.17999271136805362	-0.3965096769454695	-0.29216289406486357	-0.297390398954054	-0.34973892418960867	-0.2175516014309733	-0.5006068345013884	-0.11782066717083221	-0.2735922354181016	-0.3420434692994682	-0.35317972904201905	-0.3983836619114526	-0.2396766287911724	-0.06527860164538654	-0.00793490893514622	-0.15582937417898918	-0.21663705344785916	-0.2133344272126174	-0.23201263700086935	0.09705794566337558	-0.5459591307410357	-0.36861031000368827	-0.21487173125750508	-0.38164342333962836
306	-0.15729500619321246	-0.2775958276720677	-0.18710165221508934	-0.16548494377472056	-0.24163350357219832	-0.24257155693357565	-0.2973566117225729	-0.24945802639409914	-0.3977247029962527	-0.27294382493129116	-0.22029498245065204	-0.16780951886965056	-0.16579617611684266	-0.058575128827482593	-0.20374250521617374	-0.1492892910350009	-0.2935946377069781	-0.27748702796556274	-0.20209414726530864	-0.3424121423571548	-0.38361998119908947	1.4614209609745645	0.031854962673979914	-0.09494897812872524	0.07657128127099373	-0.2901342444106242	-0.3416824417986024	-0.22120350171455164	0.5078432781775355	-0.059667712663167394	-0.18690526040921154	-0.1831843154536249	-0.17869156585472037	-0.23064831702319716	-0.16511434227396554	-0.3850082701653555	-0.2870188083852615	-0.17132751908296054	-0.2136125980412259
307	-0.15712379439358537	-0.2775958276720677	-0.18710165221508934	-0.16548494377472056	-0.24163350357219832	-0.24257155693357565	-0.2973566117225729	-0.2628777741638418	-0.3977247029962527	-0.2766419317973009	-0.22029498245065204	-0.16780951886965056	-0.16921886257459381	-0.058575128827482593	-0.20446996121758346	-0.14962929525664195	-0.2935946377069781	-0.27748702796556274	-0.20212785718790505	-0.3424121423571548	-0.38361998119908947	1.4618978842014687	0.031854962673979914	-0.09494897812872524	0.07657128127099373	-0.2906030334438183	-0.3416824417986024	-0.22120350171455164	0.5078432781775355	-0.059667712663167394	-0.18690526040921154	-0.1834665289817105	-0.17924375243886656	-0.22962790805879732	-0.16511434227396554	-0.3850082701653555	-0.2870188083852615	-0.17132751908296054	-0.21418347116834824
308	-0.6326093186426874	-0.23745365352766845	-0.2120114366696614	-0.2772769320107949	-0.5580578615055285	-0.31492288701860516	-0.23790396706144695	-0.2668333286642333	-0.5918196952875537	-0.31696558523051177	-0.26833397868177966	-0.16780951886965056	-0.18147975777178088	0.30450006116069256	-0.3333280393553752	-0.16157882891823208	-0.4239252086565866	-0.2973261165271312	-0.3427898266058423	-0.3738197054629107	-0.5086950967018491	-0.47625493478122966	0.44253219050937226	-0.29250440303862446	-0.39024903837652547	-0.3500231137725194	-0.3837875080534248	-0.3082009584716728	0.27618543092959014	-0.12320388492676221	-0.2527151956136482	-0.2594764991947291	-0.20379680214207996	-0.24182088310951522	-0.09122880368298598	-0.4994206434809645	-0.3363848660892206	-0.07481429144366651	-0.3657525611035107
309	-0.2749428556959229	-0.4184543157516127	-0.1933684062406818	-0.2877688526140444	-0.33231738239054526	-0.3105507205012484	-0.2695248518718505	-0.35073938033041063	-0.6604944447596666	-0.1117076087874278	-0.25412042345041214	-0.16780951886965056	-0.2732149496162085	-0.6571746232397514	0.1287089734575415	-0.20131060487066235	-0.37312637316233827	-0.31296784104934794	-0.36246852633453097	-0.3085705702301844	-0.3586508686579661	-0.5025477841583749	-0.37022659197630003	-0.27625163601183905	-0.42531227357719514	-0.35903095299945803	-0.322104797883143	-0.2790598684415021	0.08598985392376915	-0.12093783900211623	-0.2768852248560425	-0.12382737587333133	-0.11289931728471364	-0.2409014025583387	-0.0065774811305397245	-0.6529499035973705	-0.4351157979738968	-0.28557199226060975	-0.40779613451457136
310	0.4259178872837472	0.09830448035113556	0.025766393545517977	-0.017328454657245945	-0.7100637919363461	-0.08842906016837826	-0.33063849093763886	-0.20868123722081217	0.09173026202364219	0.5053371263604411	0.0025761072499342857	4.495966338459342	0.24288041603817737	12.657520849767835	-0.1696011727334649	-0.07908958265902541	-0.6083602382887198	-0.3409878121092112	-0.23650110707882888	-0.32390870360563945	-0.017550771493422043	-0.4724079331061119	1.387246119920939	-0.5319752965502825	3.6344577608789366	0.5829799796090477	-0.3388948861580771	-0.17734390512902762	-0.22936622471628057	-0.12320388492676221	-0.33026824088834505	-0.1019185751242495	0.42993433162466316	-0.00730599268702263	-0.2339634581450925	0.7316815458289027	0.4518571016145503	-0.22041202872347937	1.0325645487741373
311
312	1.982472522644384	-0.1335577471141128	0.5377567568157027	-0.05094654860414259	-0.4800655138442692	-0.08729677449315104	0.06142568164521361	0.11620655712388021	0.03469763939615499	-0.20080480990049904	-0.16971917733145397	0.2606330479745129	-0.009675480733715344	1.0183109790089289	-0.15159782446146197	-0.052242136760846956	-0.21700058326722824	-0.2017594112385609	-0.09796172661429703	-0.1659041863937786	-0.14193093067107684	-0.39599977656683594	-0.13455298385075123	-0.2698020130839315	2.714297919374156	0.25044449734607405	-0.3192129540410876	-0.13664397880715132	-0.218308362131321	-0.1099979330748904	-0.05435875315870252	-0.1640878747736909	0.8974659420491486	-0.06457782684513307	-0.13173198824400054	-0.138665313971748	-0.1891682701231029	-0.20651312704088728	0.6085743052504368
313	-0.4737554546475314	-0.4113514005406652	-0.19460196962959495	-0.2656751705535016	-0.4019250732374671	-0.32063880104810505	-0.2692758217919109	-0.25978962689996055	-0.5841351441564643	0.5593183005630845	-0.21316286510031696	-0.16780951886965056	-0.26709115363815533	0.009413656503596345	-0.358648981379729	-0.19464194647853372	-0.33679127956439703	-0.3120756893644703	-0.305940191299951	-0.3997250171182118	-0.4630448615995602	-0.48087321654748394	-0.23334997681970496	-0.1786138854949714	-0.43150515920316873	-0.34905346116724734	-0.4099546938761401	-0.3161842800300062	0.046187205063265464	-0.1217295024819808	-0.22061668469633589	-0.25267698583712384	-0.18953276141481112	-0.242079602545027	-0.08820010013632941	-0.40210345999726516	-0.4257393758413341	-0.23115253279733985	-0.3243287303410496
314	-0.4722897332490915	-0.4113514005406652	-0.19460196962959495	-0.2656751705535016	-0.4019250732374671	-0.3200988421484403	-0.2692758217919109	-0.25695979912389416	-0.5841351441564643	0.5593183005630845	-0.21316286510031696	-0.16780951886965056	-0.26709115363815533	0.009413656503596345	-0.358648981379729	-0.19412540160831462	-0.33679127956439703	-0.3120756893644703	-0.305940191299951	-0.39925483208329915	-0.4630448615995602	-0.48087321654748394	-0.23334997681970496	-0.18600928243449194	-0.43150515920316873	-0.34905346116724734	-0.4086582969389732	-0.3161842800300062	0.046187205063265464	-0.1217295024819808	-0.22061668469633589	-0.25267698583712384	-0.18953276141481112	-0.24362983924937792	-0.08820010013632941	-0.40210345999726516	-0.4257393758413341	-0.23115253279733985	-0.32400335143597975
315	-0.5747276824127137	-0.2801400465190836	-0.17646578532353865	-0.28261700441185306	-0.6840520819169196	-0.32297157820586037	-0.2025399478356729	-0.17389954344162253	0.2045252527983043	0.875448463248694	-0.0611673279936027	-0.16780951886965056	-0.12803456946117106	-0.4883200761634836	-0.3063647644572703	-0.1745384202092596	-0.340904902801649	-0.3064744454058833	-0.3670788211007247	-0.2866803246666898	-0.49495420630802267	-0.5517999879653201	-0.2048557082680918	-0.2345847408454026	-0.3987145034512622	-0.3361690599671123	-0.08352360523564266	-0.1458986746180864	-0.18944734074211453	-0.1075218171094149	-0.05197777704647454	-0.21910286475508559	-0.2234712314640054	-0.23425105760839288	-0.17154623876094288	0.039184483758134096	-0.4420553273265856	-0.2877897492612283	-0.3679519902663878
316	2.341520655030367	0.5368188301994595	0.057449213416240055	0.3901769042794071	-0.23672630963782426	0.2779159233017725	0.939314985379572	-0.07422044501155904	1.7560991609957017	-0.1925518533721488	0.36911790389749294	0.2209640420985762	0.00856444528479191	-0.1364173091776028	0.5497177239772427	0.1249199374960662	2.595105750345865	1.4259367465387802	0.7370839942423382	1.0644846653914501	1.379780438842643	-0.2586063225078053	-0.14194672131160016	0.612955115467553	1.7755429911976373	0.7491917714818804	0.688785143444664	1.3023894844195536	-0.10205074666448674	0.01093395313529622	0.08533782192624251	0.45951752083239444	0.09460320257023946	0.6964377213998495	-0.07708404079569302	0.3203742586147975	0.7900049600324156	0.16860508449258868	0.6591706093070551
317	2.341392581216114	0.5418225718173393	0.057449213416240055	0.3906327746672508	-0.23672630963782426	0.2779159233017725	0.9411707549446938	-0.07222320272261643	1.7573672899714003	-0.1912541783321791	0.36911790389749294	0.2209640420985762	0.009219676585524184	-0.1364173091776028	0.5497177239772427	0.1285104547340538	2.5941371559288333	1.4267077402026682	0.7375096455986907	1.0640585181752704	1.3802438337453595	-0.25884608762997435	-0.14194672131160016	0.622405849997146	1.776342326947063	0.7500827909239526	0.6894298641273331	1.3044889124273853	-0.10205074666448674	0.01093395313529622	0.08533782192624251	0.45961764891900864	0.09462022754172711	0.6992960497941555	-0.07708404079569302	0.3236137813716768	0.7922581070356419	0.16756154656115324	0.6604139217262858
318	-0.5047703733132025	-0.2040575847999137	-0.18029845761941488	-0.21535305159630247	-0.14679451096010152	-0.29462319165023904	-0.15662805891699358	-0.2541033851158047	-0.4502199304760553	-0.03801682000007928	-0.07763020678696352	-0.16780951886965056	-0.1787846292885796	-0.5031145343056147	-0.17286966336887957	-0.1718718390876876	-0.1685432275482299	-0.16250422564830508	-0.16238023449468886	0.4209474999649113	-0.4107000474965512	-0.4474434740170609	0.9606289166964886	-0.227828324238723	-0.40168359507731927	-0.3122855713473277	-0.14557957669597757	-0.29780953789075837	-0.2680861121885657	-0.12079546962449807	-0.12514157706680182	-0.0924320598133123	-0.14079134167785481	-0.2167229395273113	-0.19360009789402133	-0.42644960731024495	-0.1714762987004811	0.46897700990977664	-0.36725010896592036
319	-0.5071822737808968	-0.2040575847999137	-0.18029845761941488	-0.21535305159630247	-0.14679451096010152	-0.2952769625453401	-0.15662805891699358	-0.2621928404089903	-0.45239137330908963	-0.0408205228185533	-0.07814673229897653	-0.16780951886965056	-0.1787846292885796	-0.5031145343056147	-0.17286966336887957	-0.17141929246055296	-0.1685432275482299	-0.16374820038542323	-0.16286676370804204	0.4185231073510897	-0.4107000474965512	-0.4464454795184424	0.9606289166964886	-0.227828324238723	-0.40408309799879	-0.3128672624362091	-0.14612311495444757	-0.29780953789075837	-0.2680861121885657	-0.12079546962449807	-0.12514157706680182	-0.09207843824476486	-0.14142134036147108	-0.2167229395273113	-0.19360009789402133	-0.42919270430774165	-0.1714762987004811	0.46592427183680707	-0.36716630533699945
320	4.550357161754673	-0.3822855432160456	-0.12674676535189433	-0.19974097786672348	-0.24492828756536772	-0.23461464793665157	-0.24028835172394153	0.055745291198245187	-0.4954533911431285	-0.20915017628034843	-0.1729180257714162	-0.16780951886965056	0.2531626116542171	-0.22444702040460737	0.04390548926530525	-0.015479236227831714	-0.274050873691083	-0.2921396150798816	-0.28767694520525444	-0.3599735644330324	-0.28074430673314477	0.003962798364268014	0.03570124658112176	0.15542112304911102	-0.1903752281428731	-0.2618263442274917	-0.25668797995316767	-0.2294446393183962	0.05012806158169733	-0.09714435679294767	0.08070289007773043	-0.08790275096309409	0.09707416294749312	-0.0938283457467773	-0.10073894015433246	-0.02438284657039196	-0.29292563253184123	-0.06157918611012519	-0.19924400903474637
321	4.549419872211346	-0.3822855432160456	-0.12674676535189433	-0.19974097786672348	-0.24492828756536772	-0.23594176960056454	-0.24028835172394153	0.055745291198245187	-0.4954533911431285	-0.20915017628034843	-0.1729180257714162	-0.16780951886965056	0.2520472015396248	-0.22444702040460737	0.04390548926530525	-0.015479236227831714	-0.274050873691083	-0.291844484828261	-0.28791239784123684	-0.3599735644330324	-0.28197241546360297	0.0034277294804498154	0.03570124658112176	0.15542112304911102	-0.1903752281428731	-0.2618263442274917	-0.25668797995316767	-0.2294446393183962	0.05012806158169733	-0.09714435679294767	0.08070289007773043	-0.08823385033056245	0.09675182747994823	-0.0938283457467773	-0.10073894015433246	-0.0273862136989293	-0.29292563253184123	-0.06274592167399806	-0.1995047372542892
322	-0.4976398988119431	0.00063057221748265	-0.06604601729242279	0.08527357611714713	-0.05235593837996245	-0.04431898472849328	0.28547269614833876	-0.2555247383850644	0.33977680352554435	-0.2919387096320047	-0.08233866494282285	-0.16780951886965056	-0.21617727788299282	0.12152419543325355	-0.05220690318272682	-0.13707551704858098	0.01531498272416725	-0.05227000945401416	0.4539757069044244	0.5830679351441107	-0.3006861787732424	-0.41286646987288533	-0.1864082810420921	-0.002545983630455552	0.6884829043014749	-0.0693125595536538	1.296285693362121	0.4297954411305915	-0.049498331167980636	-0.082615003508535	0.10697082054680408	-0.10612111686568576	0.7819033774142276	-0.13864670920921837	-0.10042565092902721	-0.20376066335622786	0.3637982616265698	-0.11678402652656884	-0.03370507026868614
323	0.16504265752247388	0.6876092338961504	0.20530919901143643	0.34976320646077436	0.3952109263535904	-0.025039174804551086	1.271430319966981	0.11195336059834762	1.5811690944404835	-0.26037296204582355	0.03931852491421555	0.31189314070829227	0.08868345625526865	0.22425821710068164	0.6252862875103001	-0.017891428957709628	3.7086932247869027	1.4081559492706974	0.7634870823544961	5.037222621242131	0.08297743318485708	-0.11062816456976411	0.21328738860261648	-0.33174258937856915	1.652097263582007	0.922902497870874	6.615321787215746	3.3967850802861133	-0.30001964793518543	0.548920619711996	1.9170112177163354	1.8987862389193095	-0.06852155162000226	0.019936659072842002	-0.20553747668275577	0.2240512016207382	3.3646743363779126	1.2490651538063255	-0.03104499075606256
324
325	-0.07779575147493317	-0.05237632000494003	0.004748128621941419	-0.1812751006641787	0.3134598377478945	0.00640536373317073	0.026774731378059097	-0.11728459667265632	0.35817042314084674	-0.39855760538291624	-0.2415985497053968	-0.07986403127265192	0.0007086914787635001	-0.5866067372572248	-0.23159406390362058	-0.014585330953344028	0.3470579394786306	0.0011212360510285367	0.21363601704489954	1.4597279104747765	-0.12201983661028368	0.4093061361216461	-0.11640435616669235	0.20124995514019162	0.018235972313222194	0.1002249987627714	1.1492430278936485	0.44791036499076536	-0.33765745284954585	0.0019428679416836384	0.30310710130140056	0.05444142716214849	-0.018255677989742352	-0.05673391945148805	-0.19380672000050136	0.13254091085189945	0.9262901188814416	0.22151993417077714	-0.3221704990941666
326	-0.5184941694076554	0.2209091239507368	-0.0704485593728249	-0.1731433374322183	-0.06586521363822997	-0.1987155472825503	-0.08667442236822177	-0.17341442625393427	0.14298812989265558	-0.285664511032636	-0.1455247038658225	-0.14382438589075344	-0.053881305402264226	-0.2777058024600013	-0.16548396492456605	-0.14198898227038476	-0.23189828015962588	0.4776100486899913	-0.1848236737606243	-0.14282702218375604	-0.2679976361780122	-0.45926726129794077	0.06269165109938227	-0.250524001753267	-0.0014784627922116704	-0.17367590819717482	0.23465179005259895	-0.1327971729201324	-0.1940395131215719	-0.09198910231096426	-0.061264599205783754	-0.05548098568271084	-0.06826944771491683	-0.137070396331958	-0.05608089575005175	0.44556463804742497	0.035100031022553206	-0.12644840298465732	-0.11225228673139356
327
328
329	1.5055361354999244	1.1321551821900275	0.09312533954587641	0.0434249117417673	-0.32419865358961353	0.2087400829617332	0.12829883173590148	-0.2865328859038429	0.25919293355811895	0.0438277463873392	0.045940180750050984	-0.14782190805583023	-0.18930581591075207	0.842060086588075	0.10312555897989567	-0.054535669881675894	0.025650869107516	0.10698749785897302	0.10526926974965747	-0.07463681274303594	6.326466725530094	-0.030493738575976467	-0.09390318976254995	-0.278420022003691	1.4341637623793337	0.5405866594510635	1.0546051613750476	-0.048325515348538226	-0.20097279296257747	-0.05453136317817854	-0.11630294015856263	-0.0018641088242424026	0.1026469932226851	-0.013106676903283725	0.15587541516241346	0.25944223141875294	0.5651723839428177	0.04786208303576286	0.4348313534522766
330	-0.2588502800124471	-0.3403690634972171	-0.18267426993746672	-0.11521006270841529	-0.4706880552863154	-0.2831581481582292	-0.21651834869589873	-0.17654514335329968	-0.4602438744494571	-0.20808744020615175	-0.20408424785809173	-0.16780951886965056	-0.18941640030844992	-0.6802360238995306	-0.27158813230151524	-0.18279319913913628	-0.2550790827774103	-0.29673583061245995	0.16588644918454049	-0.1877821868963906	0.007017090354888933	-0.25523293002715663	-0.19376271264821646	-0.25785421916559453	-0.25927843365152686	-0.28560982232793797	-0.2849559096816643	-0.2874764917804929	-0.10701422750818818	-0.07960841969920596	-0.14578908433502133	-0.24571589933692145	-0.1532512176730997	-0.1971789225405183	-0.09994672732044159	-0.5428209693858036	-0.3304537720211133	-0.2345490444917157	-0.22048289266894114
331	-0.16019397913692596	-0.42183858282220976	-0.18262984179234276	-0.2260927833681272	-0.4655537177486237	-0.2895038936235494	-0.20741312670113532	-0.23186509331239577	-0.46394212816650104	-0.139961646601799	-0.25995492452857044	-0.16780951886965056	-0.17433900872932565	-0.2426034234023674	-0.22708240662094262	-0.15157701141334717	-0.27415463253256966	-0.2810898823268373	-0.2358670441973684	-0.3653055416560481	-0.40247056332173353	-0.44426357865401084	-0.19983294738866414	-0.24095860743235195	-0.36487886790277424	-0.3116040280826575	-0.3748135563991385	-0.2726085079766559	-0.14217497814423227	-0.12111294255034442	-0.0491685868816143	-0.17177608698351818	-0.16876020576226666	-0.22238975691721033	-0.17102541941930227	-0.2766738101288965	-0.32564483567738056	-0.21462361683482456	-0.3233203647996052
332	1.4465957633573479	-0.3742524958332369	-0.17057732759806096	-0.26120641142965234	-0.3397794492978393	-0.23057591675678168	-0.2991052623506127	-0.10906709281612555	-0.3412924051050138	-0.2842123295881459	-0.2344640314595177	-0.08550759197492931	-0.16533675779624898	-0.1811742603191419	-0.3184788130275364	-0.1695353408766288	-0.2909337738669187	-0.31026376110527665	-0.353989793347655	-0.36350409443536097	-0.392938950554942	-0.4151064458967563	-0.27837620896687487	-0.2140095024396883	-0.41463449692190774	-0.33201127710091227	-0.31959900085739473	-0.24178671630895354	-0.2993787565319661	-0.08396796622427602	-0.11119164335360536	-0.22310189093081584	-0.16671291919503417	-0.23562626053352567	-0.15822271977694985	-0.38328746396426944	-0.41693077423690156	-0.20076682015016822	-0.37737393560513366
333	3.2418573301683202	-0.32094600575408716	-0.18891731015083682	-0.26794977351910504	-0.7100637919363461	-0.32511935662896185	-0.3095788533072221	-0.295930120170682	-0.595041369067107	-0.3836867342255112	-0.26794647303702396	-0.16780951886965056	-0.195901923568853	-0.3501044589853558	-0.33761527815917075	-0.18254138985569143	-0.1667831191570859	-0.3008417870519202	-0.25185387918964425	-0.23843768811347252	-0.435027246528474	-0.29826708813395375	-0.24554670012461602	-0.2075259022077977	-0.41967092656916344	-0.34419527941368133	0.5983935007249822	-0.3004843912352014	-0.21781075832443378	-0.11889131627641308	-0.3127220852486098	-0.231326266872337	-0.2029225914190768	-0.23788253507998597	-0.1738780308897361	-0.6130973563704141	-0.38146985442223197	-0.22206867677190367	-0.36898303960175916
334	-0.33257842743646354	-0.344718187232829	-0.1950801618037088	-0.23738808163009575	-0.677048929217087	-0.3351371560028235	-0.3033933722421137	-0.09065415492962978	-0.6277799584009911	0.2052454948578581	-0.2618928702592943	-0.00637112385273821	-0.16589440932553762	0.05272909185316375	-0.3268112589084646	-0.18253173656206206	-0.34961576009972933	-0.29426159207017205	-0.33166829483600385	-0.39745222603592345	-0.30665021659717673	-0.4588755327492974	0.32554524988558786	-0.12392085137864539	-0.3267339725614455	-0.3440425957091302	-0.3968308561399541	-0.29674662753492304	-0.3604763244208169	-0.12320388492676221	-0.23849137808896484	-0.24214615881580268	-0.21968828311394592	-0.25615424370430184	-0.19516974977491353	-0.5967054384040512	-0.27183752924466453	-0.11667015065552887	-0.3132010754941334
335
336	-0.4370165727611943	0.5525085804508244	-0.08148671392321687	-0.0655272811203561	-0.21338736660539548	0.10010961070121493	-0.026844112213900085	-0.23743700043775678	0.38452960313525536	-0.3121024188534378	-0.20895391008444886	-0.16780951886965056	-0.18324805757602267	-0.41066434154627274	-0.1138380067759849	0.42043434708745353	0.054498640818224996	-0.14922357773908715	0.16668974648877172	0.2504608280158066	-0.29266109299261567	-0.3736901615005113	0.014809493952998087	0.37634719892997265	0.018020110675392612	-0.08118837449145705	0.3101297617675675	0.01788057118144042	0.28517907217505833	-0.10693004096303506	0.06049351226105987	-0.13218730177228957	-0.14004673047379554	-0.12939287152843038	-0.11763116048554531	0.3675973650030645	0.05493076008459079	-0.06675796258465633	-0.1655780162073597
337	-0.19026395826816983	1.6019573582989006	0.994340382229219	1.049138733711707	0.8315281651761247	1.762674651667658	1.3612818130601194	0.08406786167519754	1.0310219727480274	0.4594025011106969	0.47486940923822146	0.6398531223178362	0.052281378052691556	1.3889408233689635	0.29985528152534446	0.3023198319752772	0.5067474532933997	0.10142321081569462	8.832023444793759	1.9876864014651485	1.9626465726146631	3.5856738194525457	4.5686697206764375	0.030161548113625813	1.300852028299495	5.512479932385861	1.5088674837681626	0.9889340130100318	-0.22801864847820935	0.07926483735397187	0.17629215599908668	0.031209255568299166	0.24198823429680758	2.164414909912617	-0.04556132932522322	0.3472623530774032	1.9438643325818796	5.437458719251445	3.761655540957937
338	-0.02706701081393513	-0.07023899363457944	0.030310796866291335	-0.07207515994250721	-0.28189981688746363	-0.16031171933344585	-0.1807829241526316	0.09505958487086434	0.513734560346176	1.2900899871383724	0.7226806932949952	0.4763954916307832	0.09674212682690068	4.198857656194108	-0.15277996303739577	-0.06113030507036069	-0.058284119788517504	-0.22124521033916966	0.3740082179363	-0.08625545247674252	-0.08933291536197724	1.126126568550855	-0.15606423012241075	-0.07553688646400307	-0.10524720692750428	0.015230906716843257	-0.12413474135267438	0.09042303374428254	-0.1562093151520703	-0.08845513033180101	-0.09730179564563195	-0.127054880269009	-0.04197108616076876	-0.05054795954288208	-0.16378696374304647	0.08516565924647239	-0.1924983136488197	-0.149026781673748	0.06389340099115146
339	-0.4910668248588977	-0.17551286191848858	-0.19037834451582172	-0.26184467043376536	-0.17248845156895903	-0.30504709152512927	-0.27958482395985285	-0.16561959453634115	-0.6291949327348114	0.27679316080636224	-0.1895527234465882	-0.16780951886965056	-0.03339146228821708	-0.4473673006854553	-0.297150080768943	-0.13720389893428148	-0.41134566265910066	-0.27077255179634613	-0.2680584714177573	-0.33750919032537063	-0.5188100075246562	-0.45807810647330915	-0.2421146107355093	-0.17990213464142824	-0.4528536188569367	-0.340828585873194	-0.3774018298748466	-0.3217378950258529	-0.3449208888706482	-0.12320388492676221	-0.1422132906456065	-0.26750364580633224	-0.11975967319794466	-0.22526431059543625	-0.21516643327078572	-0.6643572886468502	-0.31004762750652265	-0.34355550167219084	-0.29270882492517747
340	2.337843438953634	-0.18464737926094452	-0.1499095840050605	-0.06101877534507952	-0.01858583370258592	1.3377959389282665	-0.143175663454047	-0.21566842025732183	0.21803790590206099	0.16935469875568174	0.3727321776991106	-0.16780951886965056	-0.1991595412946534	1.395507595183496	0.08904489024794725	0.8942898695799292	-0.03664417396039237	-0.16917843612251676	-0.11165694069610213	0.004766252407490135	-0.3412240937701222	-0.07215703826474343	-0.21382778432843172	1.2893515906764133	0.0542231355529366	-0.12467719072389682	-0.0370828014834955	-0.15681031766874326	1.0489572475061546	-0.10643278461727737	0.756890709779754	0.019916053414369535	-0.06340608286320702	-0.12029945007019646	-0.13195589417965828	-0.15159035758649891	-0.411739243412789	-0.21842663750871233	0.07162313566369867
341	0.0018210708080799018	-0.1356714730891212	-0.1706192042183197	-0.24043873945903455	-0.1770787533481231	-0.2610561855536755	-0.17597564042847366	-0.27778997973800446	0.0594907885704915	0.3662992749593114	0.04349508692873652	-0.16780951886965056	-0.2215499108645458	3.1179331511876347	-0.19135522249114956	-0.1800714453781809	-0.12366676987884628	-0.29164348404284224	-0.21831846695875456	-0.2554259952708875	-0.3466434374464641	2.1243362715619734	-0.30196948223477343	-0.2694314770434376	-0.2455505582131387	0.6064953224200426	-0.21392380018656956	-0.17701773830370962	1.272844409290498	-0.10403691314228959	-0.19737642673483527	-0.20146697325415	-0.11645247855050729	-0.21280028483274605	-0.09727863397095556	-0.3016692632035534	-0.1736176657268539	-0.24916498542652468	0.9056615532789741
342	0.0018210708080799018	-0.1356714730891212	-0.1706192042183197	-0.24043873945903455	-0.1770787533481231	-0.2610561855536755	-0.17597564042847366	-0.28190484985322145	0.0594907885704915	0.3646279802882569	0.04349508692873652	-0.16780951886965056	-0.2215499108645458	3.1179331511876347	-0.1890357147123803	-0.17880032179746239	-0.12366676987884628	-0.29164348404284224	-0.217771673715218	-0.2551203537177907	-0.3466434374464641	2.1243362715619734	-0.30196948223477343	-0.2694314770434376	-0.2455505582131387	0.6064953224200426	-0.21392380018656956	-0.17701773830370962	1.272844409290498	-0.10403691314228959	-0.19939033269873127	-0.20146697325415	-0.11645247855050729	-0.21280028483274605	-0.09727863397095556	-0.3016692632035534	-0.1713387473424637	-0.25090230630316906	0.9056615532789741
343	-0.5157774415607731	0.9468296580081009	-0.10564410964745924	0.5985645569228235	0.23540532028311337	1.1605663115687717	0.11885675309322748	-0.10564263084882125	0.8588263172548605	0.28088254045171207	0.42714402682595404	0.2377362078194157	-0.1454936270228561	1.6892992452705058	-0.03297179244609601	0.010013845229227082	1.1654292085829878	1.1332243027420168	0.892436277301591	1.1066499598341872	-0.19763885227004657	-0.3124891252573177	0.29258605980458613	-0.028036800340646095	0.4782884219010254	0.12508540472083227	0.9131238323930086	0.2864760509990727	0.08715307287567271	0.7272794500345697	0.4453672559325895	-0.12008654294604089	-0.07941359421437172	0.8302171318647515	-0.10761507799514976	0.2558758729613878	0.7619009878674419	0.8173471410962968	0.5316863864581127
344	0.013125662784351693	-0.23825590547476394	0.06957482610055167	-0.2056036376859785	1.049961098628819	-0.2682209707415399	-0.17836771974120413	-0.25029704419876425	-0.3742411247491739	2.0706117893994342	1.0910239559379669	-0.16780951886965056	-0.1932891000117018	2.3645645491087284	-0.05686041098271661	-0.09238168938938768	-0.30942739183024603	-0.3120262054874059	-0.3307832808728295	-0.34179723699049785	-0.4367884197468932	0.9275901048325326	-0.24253069480547737	-0.21005054534797812	-0.24859090720283009	-0.2547551711171411	-0.34186968175340327	-0.2196725853851152	0.9947070199736195	-0.11584911668547997	0.1091962182243353	-0.13652880432140904	-0.023098563022603852	-0.18775409627962103	0.7124941415934667	-0.24546475241678836	-0.3071281871022876	-0.1752684066775272	-0.3504582043268148
345
346	0.013006445194043483	-0.23825590547476394	0.06928774146411196	-0.2056036376859785	1.049961098628819	-0.26824867001382097	-0.17836771974120413	-0.2527021339113581	-0.3765230195513039	2.0706117893994342	1.0904503724824683	-0.16780951886965056	-0.1932891000117018	2.3645645491087284	-0.058865144606997294	-0.09263295788300493	-0.30942739183024603	-0.3120262054874059	-0.33082848724126596	-0.3415734441196556	-0.4367884197468932	0.9272905400542116	-0.24253069480547737	-0.21005054534797812	-0.25029657913029446	-0.25507814495858244	-0.34186968175340327	-0.2196725853851152	0.9926915315191669	-0.11584911668547997	0.10740477866083205	-0.13750860522702762	-0.02344835883171281	-0.18775409627962103	0.7124941415934667	-0.24698780912057272	-0.3071281871022876	-0.1752684066775272	-0.3505806079720289
347	-0.39567238894110607	-0.4035439449775802	-0.19141800753220553	-0.23106549253927283	0.26644921155341583	-0.31033189873003736	-0.25019351963242537	-0.343910917192275	-0.5931212161363654	-0.2777638453091948	-0.2704604812135075	-0.16780951886965056	-0.23500399300935185	-0.4229459208210938	-0.31087899498245974	-0.1674905498544661	-0.37334531979398494	-0.31263151999976435	-0.294967965256534	-0.3827518015345867	-0.5269514878477575	-0.4385976110897291	0.20292134426497416	-0.2768480750119927	-0.3869386431167035	-0.34750784783140715	-0.42710652183653824	-0.31011313967203225	0.08655386632920566	-0.11898363425939293	-0.11568258091812843	-0.23740247674690593	-0.20808128274064094	-0.24404120418305938	-0.06265795897613355	-0.5515822964068843	-0.47232409854402185	-0.25622844075380885	-0.27612854852256563
348	-0.728985598580223	-0.6862458795354033	-0.20809693732408768	-0.29951222207724476	-0.7100637919363461	-0.33789827689298046	-0.33063849093763886	-0.2656492840804138	-0.6833804387402597	-0.4930983127564252	-0.32822359714304833	-0.16780951886965056	-0.2419642720233173	-0.8568950553051579	-0.3650809086484185	-0.21909560968267172	-0.43609076685546316	-0.3409878121092112	-0.3756615089636728	-0.43009173621255253	-0.5510633840206409	-0.6534265518395925	-0.32327041452196514	-0.5319752965502825	-0.4794767189647591	-0.3620508168830693	-0.4416148348505851	-0.3217378950258529	-0.46047555302501575	-0.12320388492676221	-0.36022509202931907	-0.2508897896914751	-0.2496270182755417	-0.14972510581799672	-0.21028931800910594	-0.6111301579907796	-0.4890097375492509	-0.13309376899550948	-0.42956476818874023
349	-0.340462468021598	1.0440261112960976	-0.09902947681500981	-0.017107520060991203	-0.019267092898596228	-0.022918229808636267	0.41137398192734537	1.0450345614235599	1.300822970915103	0.7118067238740526	4.708523023850982	1.1513727952587853	0.7284067033352233	2.2803800650756743	0.28329224227371064	-0.15342088969477666	0.07134949701962913	-0.07341429595805389	0.7600102525509713	0.5954936235015328	-0.3067338943388598	-0.30263650739154047	0.44257347791113183	-0.17912772695562748	1.0209806560104346	0.1387872101192406	0.09940280195200982	-0.004806843701814027	0.349232486402593	-0.10759649362272064	1.0708413225618225	0.3264817432226193	0.028413159987306702	-0.13107277111976928	0.16296858838086375	0.4363769123120115	0.1117464273420641	0.5493309518974292	0.16569502064824074
350	-0.340462468021598	1.0440261112960976	-0.09902947681500981	-0.017107520060991203	-0.019267092898596228	-0.022918229808636267	0.4173910210309472	1.0450345614235599	1.300822970915103	0.7118067238740526	4.708523023850982	1.1513727952587853	0.7284067033352233	2.2803800650756743	0.28329224227371064	-0.15342088969477666	0.07413019587290852	-0.07341429595805389	0.7598705971074379	0.5954936235015328	-0.3067338943388598	-0.30263650739154047	0.455415389448552	-0.17912772695562748	1.0209806560104346	0.1387872101192406	0.09940280195200982	-0.004806843701814027	0.349232486402593	-0.10759649362272064	1.0708413225618225	0.3264817432226193	0.028413159987306702	-0.13193647443587894	0.16296858838086375	0.4363769123120115	0.1117464273420641	0.5493309518974292	0.16569502064824074
351	-0.31917205868385784	-0.4161542164632203	-0.1754064606709287	-0.23827349558644678	-0.23318244166542645	-0.08567980049661487	-0.1829471965009172	-0.22570191031585612	-0.50134304217626	-0.35078423257316743	-0.2433990217152954	-0.05676723655009101	-0.2091711307895029	-0.5887518826559749	-0.292190682985458	-0.06570588771241488	-0.3363375509176355	-0.29811638595419643	-0.20879868371281302	-0.27615320989356534	-0.2367187582226385	0.9678443761921821	-0.045396002899622465	0.05037009795325067	-0.24456576908554048	-0.2469808581647438	-0.37542076873721375	-0.29646829486550325	-0.18259409877009902	-0.11316404256346703	-0.08878227312012214	-0.2280021039616496	-0.13242950814452176	-0.20609185719441087	-0.1605254276532789	-0.28903498002354305	-0.2707309395655052	-0.18833028372359736	-0.3215412104268148
352	-0.6306704709372212	-0.4103778143678347	-0.16456714601163155	-0.28952584618806204	-0.3606854552611843	-0.2886820041480037	-0.33063849093763886	-0.21692060285038728	0.17705836743009903	-0.31856881926571023	-0.26464357217180773	-0.16780951886965056	-0.19720125084544426	-0.21673851251779516	-0.3332884935923976	-0.08660764074623947	-0.40780558451927856	-0.3172709805770121	-0.32667137842187977	-0.3054497057707206	-0.5151937821011396	-0.36060015580165117	-0.32967550116304845	-0.27654133611178017	-0.42021702110695747	-0.33755417608294785	-0.40827314015430827	-0.3194579899221176	-0.24882806289647644	-0.11351952023436092	-0.1014621181041458	-0.2604048307875139	-0.0674958809055582	-0.24107258012800972	-0.21836220319702065	0.4126995198815436	-0.4949519762986475	-0.20769873228833463	-0.3927726471402912
353	-0.6306704709372212	-0.4103778143678347	-0.16456714601163155	-0.28952584618806204	-0.3606854552611843	-0.2886820041480037	-0.33063849093763886	-0.22040575910801105	0.17705836743009903	-0.31856881926571023	-0.26464357217180773	-0.16780951886965056	-0.19720125084544426	-0.21673851251779516	-0.3332884935923976	-0.08660764074623947	-0.40780558451927856	-0.3172709805770121	-0.3265654136584304	-0.3054497057707206	-0.5151937821011396	-0.3599821212446868	-0.32967550116304845	-0.27654133611178017	-0.42021702110695747	-0.33755417608294785	-0.40827314015430827	-0.3194579899221176	-0.24882806289647644	-0.11351952023436092	-0.1014621181041458	-0.2604048307875139	-0.06405198029850755	-0.24107258012800972	-0.21836220319702065	0.4126995198815436	-0.4949519762986475	-0.20769873228833463	-0.3927726471402912
354	-0.6175045456500237	-0.2321998489070075	-0.1939232712627359	-0.2685976478583069	-0.08221543135936922	-0.31556286882708634	-0.20274887735772787	-0.23974137716138894	-0.3027389031157408	-0.3856596077927478	-0.2752662177585696	-0.16780951886965056	-0.184802296485419	-0.7217508962544279	-0.3373524221176561	-0.1756394240920439	-0.4738814999569242	-0.31284749914619553	-0.34828923620340857	-0.3026338307636053	-0.4802401213652306	0.1141785838643195	-0.27481652687499075	-0.26571215318084584	-0.4278761551010255	-0.33693390470595763	-0.31922775720849944	-0.2790987696911343	-0.3287432358984727	-0.12188957829026696	1.8503860460471013	-0.25038685008299916	-0.2088160412784474	-0.21360972187985142	-0.20161320918970996	-0.36875645456705175	-0.22368879255394075	-0.17183189512781666	-0.3889784116395276
355
356	-0.38060390178809644	0.2867072874562006	-0.05075080396761565	-0.03299901420683143	2.478228664964273	0.750023360175237	0.4123039571513752	-0.08641663105747611	0.43615577774359704	-0.18429968110395945	0.081123901950731	0.22394765321536705	0.07825731751064094	-0.21978687696137872	0.04593274952997089	-0.03338225627059545	-0.15190336705070456	0.15584165279597936	0.5334893691454294	0.2557828592321486	-0.3254217370830268	-0.2595810487594102	-0.035231416411402615	-0.22392640496883634	0.2736893376619527	0.3028960540492454	0.11077436467775033	0.4370471751587961	-0.1692777993784199	0.15793487248477475	0.8290227721822817	0.07298414934159056	-0.027915998244458562	0.16159657419340887	-0.12568103201270794	-0.29491602795468924	0.14274937140787253	0.03011652723007337	0.2781570634998063
357	0.7878219871349044	-0.29009482942482734	-0.11042173441975639	-0.22259404072025685	0.25805662666075313	-0.2516111241704146	-0.2071211582070063	-0.11778439693209906	-0.35738265521712287	-0.16402488441950078	-0.19848053657616901	-0.16780951886965056	-0.02998483461554172	-0.42094615522611967	-0.17249133915236037	-0.13443625429756237	-0.2030571930193762	-0.282190049037711	-0.19997609479236972	-0.29375010608791763	-0.4710981264065096	-0.38003941628358673	-0.18572828081947484	-0.1811207338175131	-0.2646136011109555	-0.26250396024559336	-0.08258669881502836	-0.19092200057128733	0.5062075513509753	-0.11413564021675401	-0.009720104089655669	-0.163527009262919	-0.024275942515237167	-0.17563354780464233	0.1253445477577344	-0.2522805170894962	-0.3377878360538408	-0.13033318255299955	0.005934922117068187
358	-0.3271479668178015	0.2135624648156446	-0.09577719123682758	-0.02580306754011566	0.013876571454135922	-0.010871263637400309	0.45500588046287754	0.009744450111468348	0.4708036988112876	-0.051624602529432545	0.3644605420632486	-0.16780951886965056	-0.07522826525935453	-0.04277361549203088	-0.12656680612835647	-0.15342890172112977	0.8963343154976156	-0.10773191427653031	0.6686908471794732	0.34710229131775483	-0.44565835203795495	0.036510436039254	-0.13903412524252556	-0.27038270238498385	0.27136988255998806	-0.050089732652471713	0.055680245070283144	1.1923766944260572	-0.2975852433130821	-0.09133590774861017	-0.06006697171966228	-0.20164091977737741	-0.011544093680673023	0.057477309097472576	-0.14627077008617329	-0.17821756309469503	-0.14678289039302256	0.045800997935395715	0.1472200401271533
359	-0.7027384903326647	-0.23348558420137916	-0.1878812972111165	-0.26526261806830664	-0.4675175157390436	-0.2673513478831403	-0.2559173779569989	-0.3173511094911947	-0.3766909042132415	-0.15246413119595312	-0.25049026023785437	-0.16780951886965056	-0.24949362546891105	-0.34973154461009226	-0.1497832427660369	-0.1862071825189909	-0.38797370636892164	-0.3118757206245474	-0.35717154223338576	-0.3530568252546185	-0.5418620148374601	-0.5794635416992049	-0.2742352661212172	-0.3411651812270694	-0.4409005365343067	-0.31973932305619146	-0.31557878695540365	-0.21276450380815362	-0.32272827125667475	-0.10441771391286139	0.031468587795830394	-0.1748895868703345	-0.20283995370443517	-0.2323190629398425	-0.2003022943321276	-0.3606406463277059	-0.3447515199020266	-0.2427937357969349	-0.3623256815738851
360	-0.5021828555091469	0.12304247981692307	-0.12061900070805763	0.6544623093362414	-0.24636951441005825	1.56860137711275	-0.21638307233946824	0.160001200129266	-0.08962133218817517	0.044186057079845915	0.14722406987070094	-0.15881188055994766	0.026155729242881304	-0.5961667742131143	0.007529805734792066	-0.13332099231832542	0.20508381910386458	-0.1895244405918722	0.6813863074599229	-0.008289759447739792	0.3051854152213972	-0.4734907118001614	0.11440249774639333	-0.2312606211113614	0.3012770934789441	0.4237343566973412	-0.11827996442937397	-0.04746790921146196	-0.284356868765758	0.09191636419213048	0.11440655747703864	-0.07191749778801525	-0.03850505659116385	0.724253058870438	-0.15764648640715534	-0.2762175029481771	-0.32471560448851605	0.24746103413717185	1.0744590894761825
361	-0.556608778993572	-0.3133965702762167	-0.16896933512318962	-0.19689874678321495	-0.4654345801279535	0.05890765113358259	-0.24470454132878716	-0.20404355165836485	-0.4640512775475682	-0.31987708003751825	-0.1875365019480205	0.003076924727658594	-0.10021967469635527	-0.3754654811818789	-0.24847832799472327	-0.040773923667576435	-0.24440964824348452	-0.27630837583227524	-0.06045115674802059	0.14442262016251076	-0.3959511334382148	-0.4134749605304078	-0.3052543164097732	-0.09482039139878991	-0.1389201374475896	-0.2381009357064671	-0.3182285270286064	-0.2333354021505261	-0.3034623452508487	0.023621181325389626	-0.174904078785636	-0.19483144379844353	-0.1913467070689786	-0.11728724116566236	-0.19419935268420133	-0.5837980248993969	-0.34676329649828375	-0.19405774621521857	-0.32377856778105046
362	-0.5568667366724406	-0.3060255744524811	-0.16896933512318962	-0.19787670651272313	-0.4654345801279535	0.05890765113358259	-0.24470454132878716	-0.2052495673359283	-0.46527452903139055	-0.31987708003751825	-0.18792775439847567	0.003076924727658594	-0.10021967469635527	-0.3754654811818789	-0.24851568311388259	-0.040773923667576435	-0.2474608444154324	-0.27630837583227524	-0.06074482497189689	0.1441092178022269	-0.39618454890144883	-0.41366875387630936	-0.2978678661143709	-0.09482039139878991	-0.14115964590677596	-0.2381009357064671	-0.31874312734292215	-0.2333354021505261	-0.3034623452508487	0.023621181325389626	-0.174904078785636	-0.19483144379844353	-0.19101370904851445	-0.11728724116566236	-0.19419935268420133	-0.5837980248993969	-0.35269103757568276	-0.19405774621521857	-0.3239077258358401
363	-0.6980575857484715	-0.5086514795078412	-0.19648654156052145	-0.28669255527738025	-0.5784445392172518	-0.3133797313111238	-0.32221463588594756	-0.32307193788907784	-0.6754097660300497	-0.42443684456909286	-0.3016819040504196	-0.16780951886965056	-0.2789284383912352	-0.8568950553051579	-0.3372755662009065	-0.19306432195724832	-0.4849091321828881	-0.32320880563385235	-0.3831079940248874	-0.41600162228949344	-0.5413321549605364	-0.5975804306149084	-0.27354508184858445	-0.04869065037394799	-0.4691610830012585	-0.36038427186765537	-0.4207001351309715	-0.315240165481097	-0.14154468004388504	-0.12205386661953957	-0.2008183532748057	-0.264977053184519	-0.1666263032305617	-0.2487973551549776	-0.1919588441587621	-0.718206461270243	-0.487911308219492	-0.2569690532086966	-0.4253347876047144
364	-0.7324524894340155	-0.46003070248985134	-0.2075136400332495	-0.28177353709246195	-0.7100637919363461	-0.29825338528466405	-0.33063849093763886	-0.33950054072572095	-0.7246644841762999	-0.4773624318075923	-0.3256914139989407	-0.16780951886965056	-0.3445503858238642	-0.4410668737011879	-0.3715346402736753	-0.18594897886941855	-0.5078570459749413	-0.33367706829556415	-0.39567332883006895	-0.42805876367611934	-0.5576766736859683	-0.6470992479297318	-0.32038712595039937	0.4010127186203556	-0.4801965871659825	-0.362325615023385	-0.46901165020792374	-0.3217378950258529	-0.43914238425828245	-0.12320388492676221	-0.23983947596820593	-0.2702600226732671	-0.23860919607457376	-0.27013181649086865	-0.22070472892621915	-0.839303026267147	-0.42680051465142343	-0.2984936323161998	-0.44682277575690005
365	-0.6222014378497649	-0.38181529914914886	-0.19437185805648993	-0.2838576625029042	-0.536761799637172	-0.32565678708666157	-0.2790612940265633	-0.2854539174475189	-0.5191771687093913	-0.31386817387804883	-0.2939602256665105	-0.15898218286192364	-0.2801901802659294	-0.6863661480128103	-0.35448537930288637	-0.1703834523620066	-0.42916728352135297	-0.31161256550882216	-0.3786569652425087	-0.3946882389133537	-0.46497857901795375	-0.5630395061143451	-0.3188069031264529	-0.26164387906469916	-0.4498814336583771	-0.3558987660713453	-0.4151647379796408	-0.30329008243481154	-0.2701931092135772	-0.11739937612239446	-0.2700771912525709	-0.2480230659917305	-0.18666017283730035	-0.24835559742809893	-0.19987345741942647	-0.22528582773215275	-0.4437316692670712	-0.2519300322932835	-0.4148611370970403
366	-0.6220231479066516	-0.38181529914914886	-0.19437185805648993	-0.2843027473185748	-0.536761799637172	-0.3257896476340156	-0.2790612940265633	-0.2847063398252154	-0.5191771687093913	-0.31386817387804883	-0.2939602256665105	-0.15898218286192364	-0.2801901802659294	-0.6863661480128103	-0.35448537930288637	-0.16999291860070023	-0.42916728352135297	-0.3121730946450056	-0.37880422762846905	-0.3946882389133537	-0.4650791190503929	-0.5630395061143451	-0.3188069031264529	-0.2641130288035861	-0.4498814336583771	-0.3558987660713453	-0.4151647379796408	-0.30329008243481154	-0.2701931092135772	-0.11739937612239446	-0.2720212140265874	-0.2480230659917305	-0.18666017283730035	-0.24835559742809893	-0.19987345741942647	-0.22652541370261892	-0.4437316692670712	-0.25284970577252475	-0.4149335533820997
367	-0.4990689888013193	-0.4676967917947975	-0.18540514731892874	-0.27402953297796695	-0.605382519906947	-0.3234093402771569	-0.20362676053466686	-0.24971099441916597	-0.5789051521119761	0.36973782769686975	-0.14828152475012635	-0.16780951886965056	-0.2916052187415985	0.9560143947617664	-0.17517515635320924	-0.19406153612070942	-0.39096380912763606	-0.2969187126554836	-0.37322553722705304	-0.33409155941877017	-0.4867019123854916	-0.4931423863811155	-0.03709488918847098	-0.36617512207762287	-0.387730674955766	-0.33734785631130454	-0.380435848395511	-0.3138138346033659	2.536899698099072	-0.12180142357694228	-0.18403797396465305	-0.03837838490050742	-0.19846245042115362	-0.24203868690807753	0.7328659731226177	-0.6602460514122682	-0.2200511835810771	-0.179836243254875	-0.39414576305890714
368	0.4461682943007093	1.733986532805548	13.36074362546983	0.9589779486696082	0.14668761673657962	0.3072508822024609	0.4935888265719826	0.03677986432126168	0.481433047075408	1.4716314895968796	1.3238694068772947	0.10402198826306275	0.15415483642052064	1.942519667315033	0.20589128187521005	0.5357005570108598	1.0736321292367943	3.52965015895215	0.35713507223122104	1.3449870610712285	1.1178850760889611	-0.15147833623291077	-0.16223421825503176	-0.09714336300847815	1.193125047821713	1.1136753375320834	1.0871904253908542	1.2245022890831425	-0.07221188133895497	-0.035319867148716655	0.2564915019769646	0.5141173713171546	5.03321150953614	0.6831756459422471	0.01321015523463169	0.4782928381620897	4.104082679181587	0.007856921926252574	0.3232983472218553
369	1.0856488476536013	1.770944671622358	23.95927512194022	0.6851595116500877	0.19083320462627124	0.23133415438145138	1.227669796762786	-0.0797397080069455	2.0291060598653496	5.107110847837613	4.31497734114227	0.08003685522634708	0.21365567390924137	4.182051445411185	0.5537361959447806	0.2651721956120649	2.055441690064903	7.619788231005887	0.19161485172500353	3.219167487557746	1.0103906498018833	-0.04397946348407454	-0.03779979866396419	-0.2400470723747464	5.144932068611463	1.2780214138773036	1.5920996859134366	2.9112985598548895	0.7617626376058918	-0.060117166379618836	0.47584185609890406	1.1598160681945802	5.434761748408091	0.3962802269574621	1.208335768515791	1.3403413205340162	7.242405992793686	0.25841321462405187	0.29911699218589105
370	-0.6473845549216226	-0.3574835845323284	0.029317357932996856	-0.19083388733844203	-0.5552894888982685	-0.3174610355607744	-0.2804931537725875	-0.1989102570796727	-0.6684094491552228	-0.35991923092883277	-0.2528666023504942	-0.16780951886965056	-0.20647774758092813	-0.6645190282162065	-0.3234820276746088	-0.18768131049499964	-0.39103745650423527	-0.2678077952725546	-0.2856256936721586	-0.348991841544373	-0.356651256889003	-0.5565157884883025	-0.19323814394467861	-0.34958534872065355	-0.30979556856034574	-0.318467140124094	-0.3761853959317895	-0.26130473152786565	0.2476565880573921	-0.11911129308752337	-0.1788298916220263	-0.18797362775829168	-0.10146253850018738	-0.2369030631920671	0.14928255414332503	-0.6702686005026929	-0.24365187056565002	-0.22545057534503035	-0.37849530431584977
371	-0.38944834208991985	-0.3545781453161719	-0.19951881516379535	-0.28959844739103885	-0.5696987152142347	-0.32864904006696694	-0.31474442480250686	-0.4423548490402619	-0.6531053894278116	-0.3562063670273636	-0.17291986469445889	0.09617779385516749	-0.3283995659423415	-0.6019060759914263	-0.15470610982489957	-0.20193394170280765	-0.4602770258250706	-0.3197611222237033	-0.3766187045250149	-0.3944691033090317	-0.47696879348581617	-0.4545712433472872	-0.40453938046727644	-0.33452751496270383	-0.44551593696923975	-0.3571471258764762	-0.41379925690151087	-0.24204100966065425	-0.34928144223663304	-0.12103403906467476	-0.3356229432264319	0.192725561919031	-0.20076655124223527	-0.258185542005893	-0.21966963768403505	-0.7749878900896007	-0.4280417749691855	-0.33717938165528927	-0.4263904028133635
372	1.0095914972068096	0.37483215189161445	0.9548854397709609	0.020882351760889317	-0.25428338632242375	-0.1469304308340393	-0.1228089962191967	-0.24606870615002902	1.4662547747875376	0.595046655964124	0.4365526361450218	-0.16780951886965056	-0.074066804470294	-0.4582397189416425	1.2998793376175266	-0.11349058921784363	1.1638648464494536	-0.1447588181022402	0.46506777111988706	0.821727259150776	-0.2683734079245747	0.8568856415129905	0.02996627741719507	-0.2541617021092556	0.5250707048225961	0.29432582986745226	4.011097414242825	0.2539528307877053	-0.0943820151948177	-0.09199394857561628	0.014462265332756194	1.8104446982399367	0.14110438945409653	-0.11708238642375256	-0.10763111593855276	0.8395062086663643	0.12608594833692569	0.2547196079041448	-0.021736332767098385
373	1.219804059893325	-0.09815105943430184	1.6500216077879923	-0.16861490490356792	-0.4025475756890679	2.9420578102691435	-0.24276402114458245	-0.183789285138171	1.634471812037171	1.704961734822214	1.1844105076276332	-0.09997277911932469	-0.08278090594024091	0.7539141126051752	0.8558597601503658	-0.10361397017118382	0.29149313504156676	0.0397004786910288	-0.2500046399048798	0.2565443480051878	-0.08220568696584321	-0.08102590398831616	-0.24744795723980617	-0.34669845276970707	0.027495026715038055	0.08466210368456834	0.20922025662622212	0.3091155352909622	0.9836075832277474	-0.08277899899297138	-0.002893712218018313	3.6075315542504907	1.7592519987332769	-0.14423473491342823	0.6764788880253091	0.469379991170756	-0.12668370617887348	-0.16533319783450975	-0.23581022396739246
374	1.1539047853415074	0.6062678305389412	0.14437139698145013	-0.13738629746442868	-0.3815455283500879	-0.10334383135089102	-0.23136721573072805	-0.009734201725221612	0.11951883408931963	0.22827023943819238	0.3679700067733654	0.0394694081099005	0.06928976497603889	1.6457745562299537	-0.0019516760043223013	-0.12681289642973054	-0.30426233843178313	-0.3079689770241039	-0.2615199253757182	-0.21167953375593493	0.011917537320582072	2.8764673434434522	-0.1998007099432721	-0.26265276477828703	-0.3034197146625526	-0.1751168391295329	-0.0418549016918869	-0.20782403839526178	0.04026132503621863	-0.11255556726872186	-0.08140307878193302	0.7230457186942019	0.5889476696466536	-0.10349757939527715	-0.12189274507166395	0.11868198893634045	-0.10003290872013539	-0.1374458706281454	-0.13773705429183628
375	-0.2354926119286004	-0.169372912571072	-0.16444445135297278	-0.2271232475358846	-0.20434775538583252	-0.2582894162576566	-0.20490380186220916	-0.25909612308273583	-0.3488427874726147	-0.22359139982467768	-0.0778791237670923	-0.16780951886965056	-0.15130299399754293	0.7145486541389198	-0.2547567571974019	-0.1625237114004497	-0.1710647305273038	0.34743490685790246	-0.2744089335054832	-0.02550709244761617	0.3101715118407762	1.900389457309058	0.04040498305632438	-0.13684442932642504	-0.1159113958056397	-0.2823508032309479	-0.21212148179499063	-0.09888727625368596	0.1619072427865468	-0.12320388492676221	-0.2462903930979397	-0.12789412504890726	-0.07597555373508398	-0.19524365477015657	0.12364364999248097	-0.4895792742024495	-0.3313860441168789	-0.22001037455007044	-0.27203854841463393
376	-0.23536301673958754	-0.169372912571072	-0.16444445135297278	-0.2275983843134989	-0.20434775538583252	-0.2582894162576566	-0.20490380186220916	-0.26448955662142903	-0.3448348995238537	-0.22551760706066284	-0.07650252353340802	-0.16780951886965056	-0.1550759087859776	0.7145486541389198	-0.25182231027666535	-0.1625237114004497	-0.1710647305273038	0.3474444257197254	-0.2744409745012436	-0.022087839878947576	0.30988205597617857	1.9014927484239799	0.04040498305632438	-0.13684442932642504	-0.10388860107414973	-0.27978549624495247	-0.21163861756832678	-0.09888727625368596	0.16513202401879667	-0.12320388492676221	-0.24246865528343073	-0.12664364749186766	-0.07709490021484577	-0.19524365477015657	0.12637516669960297	-0.4915954136535763	-0.3313860441168789	-0.21865439088355365	-0.27203854841463393
377	-0.004891992163017416	-0.4427253277287286	-0.17504041329079853	-0.26128619153871085	-0.4341538677962365	-0.3172715826463567	-0.003119236287985998	-0.16619219750005373	-0.5536932757487143	-0.24244398250593746	-0.26092100383513456	-0.11784049182353604	-0.052137323997108465	-0.6155661998994825	-0.3541743892112904	-0.19483018985908618	-0.4670948227231701	-0.3198466922379815	-0.3779569284997849	-0.3634783391935291	-0.3978217456079936	-0.40966128792534356	-0.13565447701595218	-0.37233084914000064	-0.3740751776063205	-0.32655203104828356	-0.3799684638060518	-0.29195516776019964	0.22666200332533645	-0.11088226020817267	-0.25516678184877606	-0.24571065281174514	-0.1584627105807723	-0.22928947810836459	-0.038552495598500845	-0.4794236791695335	-0.41014288434148694	-0.1981547763221397	-0.3597099178458378
378	-0.6815470608655697	-0.4771929187414316	-0.20023560988957012	-0.21074858211904868	-0.6088481583859748	-0.32970698615098165	-0.21368368191882156	-0.2725723978643541	-0.6880874445227789	-0.3791537087944753	-0.317424657827836	-0.16780951886965056	-0.253698863293835	-0.6270580501467	-0.37391722684083695	-0.1724302565764252	-0.42715812581390483	-0.2815149265352067	-0.363495695683682	-0.41761339293161126	-0.525932691121766	-0.5825251525886189	-0.38340132498634116	-0.23181472298199624	-0.46490765133885387	-0.3594056511371345	-0.451781261630596	-0.3217378950258529	-0.3519956642384719	-0.11772760727482723	-0.23297048428376707	-0.2655520012293844	-0.2074402049452545	-0.19917081600672487	-0.19082688767495953	-0.7249847197157806	-0.416079235062755	-0.2441240080430987	-0.4053300208123805
379	-0.6815470608655697	-0.4771929187414316	-0.20023560988957012	-0.21074858211904868	-0.6088481583859748	-0.32970698615098165	-0.21368368191882156	-0.2725723978643541	-0.6880874445227789	-0.37799403502597545	-0.317424657827836	-0.16780951886965056	-0.253698863293835	-0.6270580501467	-0.37391722684083695	-0.1724302565764252	-0.42715812581390483	-0.2815149265352067	-0.363495695683682	-0.41761339293161126	-0.525932691121766	-0.5825251525886189	-0.38340132498634116	-0.23181472298199624	-0.46490765133885387	-0.3594056511371345	-0.451781261630596	-0.3217378950258529	-0.3519956642384719	-0.11772760727482723	-0.23297048428376707	-0.26677291845954587	-0.2074402049452545	-0.19917081600672487	-0.19082688767495953	-0.7249847197157806	-0.416079235062755	-0.2441240080430987	-0.4077087230642781
380	0.814223060611401	0.0732097606820271	-0.12371429057297847	0.2712519780936648	-0.06801865666928146	-0.011712135944889818	0.020044925662040202	-0.13332053812137945	0.10296259806541262	0.32801797580443387	0.3995218037843821	0.6000072381296349	-0.1166008311770195	1.120824345254457	0.27450874776369627	-0.10239713993557632	-0.05696086468059368	0.48429007125076057	0.9408613980444505	0.5383761905107916	-0.34185687248554963	-0.37081392059407314	1.6330109293553434	-0.10089484293183144	4.3659245651854475	0.6557973614159708	0.03503975831879743	0.11001988046015278	0.08065848397905198	-0.1091792714285629	-0.12947483658942402	-0.009673549044710171	-0.0637480746032491	0.00501538064731918	-0.044085368851070825	-0.1546547388600665	0.021151795058543213	3.403015993604946	1.0257744062403962
381	-0.5120334197449596	-0.17897735814522778	-0.1947773994430782	-0.15262062001105056	-0.37930938747078596	-0.2114499621910873	-0.07138801873125232	-0.24187281245830644	-0.25464738124540326	-0.36465751220189774	-0.25367929997240435	-0.16780951886965056	-0.1917054475578342	-0.5469313878165406	-0.0707324003000288	-0.14291411687756303	-0.28130654376292785	0.4127899883694938	-0.15932021567404214	-0.3215738903517654	-0.45400297817539537	1.1607637939035058	0.7978364345235108	2.119881886696644	-0.22113087443189283	-0.28467623293449523	-0.1986890235394434	-0.27494118942602147	-0.0661055066441262	-0.11792857159235774	-0.2400481619391971	-0.14846658505026386	-0.1501163787248078	-0.18004321443462568	-0.1993804058595674	-0.45798104339599094	0.06147310749103692	0.15722849240387554	-0.28013376568786236
382	-0.5100217676669673	-0.1647694852648253	-0.1947773994430782	-0.1513261989888221	-0.37930938747078596	-0.21067717698130947	-0.07138801873125232	-0.254326307034445	-0.25464738124540326	-0.3630935484919977	-0.2539320790628732	-0.16780951886965056	-0.1917054475578342	-0.5469313878165406	-0.06928536800839016	-0.14291411687756303	-0.28130654376292785	0.4127899883694938	-0.15817366177293696	-0.32101183643404574	-0.45283857659634186	1.1703105514449659	0.8111523751269624	2.1127009653442403	-0.21213240494957125	-0.2831655219322544	-0.19773658494887725	-0.27494118942602147	-0.0661055066441262	-0.11792857159235774	-0.2400481619391971	-0.14753711165329172	-0.1501163787248078	-0.18243723842801216	-0.1993804058595674	-0.45677936556332693	0.0678942250511259	0.16210574151212262	-0.28013376568786236
383	-0.2698541231909106	-0.5176495573405815	-0.17929742595813974	-0.25465301703452375	-0.23879281041192513	-0.29879034321314113	-0.13130334288982276	-0.13330878599823454	0.6119633475355027	-0.18696456684898022	-0.18324833456331027	-0.16780951886965056	-0.15700881892081783	-0.2606708242777121	-0.1867697407737301	-0.18733188500938816	-0.2629028687582466	-0.22224841863600106	-0.3211747803976092	-0.2051213403351401	-0.23054459138100386	0.8039383954202928	0.08434236112177605	0.41800442293389817	-0.20270123586586655	-0.34180279480340153	-0.3604669014008578	-0.29625660268687515	-0.09341956116483896	-0.12320388492676221	-0.14848583851192648	-0.2064474325858929	-0.1114537681015696	-0.23420369037226657	-0.14036708679743604	0.26941592977291484	-0.3333421674293578	-0.16464320970670152	-0.3591606059390323
384	0.01409926656165434	-0.26991014471141783	-0.12462121814088667	-0.23147310526397222	-0.23270316402539792	-0.2614423211418624	-0.19710316201254838	-0.08698638628353109	-0.2562715149117662	-0.3632931719287383	-0.25754270809223984	-0.09750134010810244	-0.11123495283668657	-0.44942522907857346	-0.2844663566416146	-0.12394711018965437	-0.2940179430475298	-0.23180679876791196	-0.2872424867654394	-0.34730178946516693	-0.3018074593012745	1.4075177552402223	-0.11029484830529972	1.2211465342996133	-0.3337356393684811	-0.30712804858063847	-0.30592704197080317	-0.26797026215400693	0.030776938820752192	-0.11858069575371132	-0.12153519863845082	-0.2067366786835823	-0.017016578599991904	-0.186492268229106	-0.15158342145497955	0.017115611514551096	-0.3866671802291705	-0.14786185492960677	-0.32750011730288375
385	-0.7284094709954165	-0.5446588477367069	-0.2112588303349879	-0.29951222207724476	-0.7100637919363461	-0.3329256724561445	-0.29553909488298247	-0.3533500388168609	-0.7140972894973195	-0.47483891011771245	-0.3234463495582749	-0.16780951886965056	-0.33244972072022055	-0.8568950553051579	-0.37432712606224733	-0.235546410707146	-0.5459060667694223	-0.33349888234523606	-0.38684939062281387	-0.4254642738630178	-0.5490845235174737	-0.6003265897902699	-0.4500717255627025	-0.21781987773784817	-0.4714488361397128	-0.3713094003020355	-0.46961924765825624	-0.3217378950258529	-0.4460312200057198	-0.11841214198141554	-0.34738644156452464	-0.2664018471693962	-0.2555189637524147	-0.26058230952821265	-0.2339634581450925	-0.8487921480582599	-0.4404763573764394	-0.27132678566328433	-0.43854427623700726
386	0.01409926656165434	-0.26991014471141783	-0.12462121814088667	-0.23147310526397222	-0.23270316402539792	-0.2614423211418624	-0.19710316201254838	-0.08165894871926495	-0.2562715149117662	-0.3632931719287383	-0.2585342292264157	-0.09750134010810244	-0.11123495283668657	-0.44942522907857346	-0.2844663566416146	-0.12522074741994724	-0.2940179430475298	-0.23180679876791196	-0.2872424867654394	-0.3471174958393609	-0.3018074593012745	1.4075177552402223	-0.11029484830529972	1.2211465342996133	-0.3353932219378047	-0.3093413048604208	-0.30592704197080317	-0.2657934683480682	0.030776938820752192	-0.11858069575371132	-0.12256745196172729	-0.2067366786835823	-0.017674207913172528	-0.18789960645312795	-0.15158342145497955	0.01579920070539323	-0.3866671802291705	-0.15170723741147374	-0.3276747535682093
387	-0.6196628354692593	-0.4454835266486147	-0.1826393075998253	-0.22889660856831912	-0.3821032843173108	-0.31476579067974475	-0.2943634361632902	-0.3426604683456238	-0.41255709886932923	-0.382321591227148	-0.2814340860663767	-0.16780951886965056	-0.16749187797064208	-0.8568950553051579	-0.344661269723835	-0.18683585762836177	-0.46397297967508283	-0.307035587401701	-0.31725909381919853	-0.3381169368953053	-0.4148352462823123	-0.42281186258838427	-0.06852313704081338	-0.18310095352198572	-0.42568347028109466	-0.33261626492616586	-0.37114261059854725	-0.2971646237228033	-0.38343911025543737	-0.12051378362400317	-0.2146186381670559	-0.2507413125859425	-0.18769746549582633	-0.20451441387078675	-0.18815794099508779	-0.02923158055161605	-0.32700755170802337	-0.22823111375867272	-0.23196977617243117
388	0.3687348042964569	0.46270052490143637	-0.07515569207568297	-0.06019533744918408	-0.6254341438330884	-0.27968733688567315	-0.015147816686422759	0.08654018642876846	0.8329296251675633	-0.13501017632445944	0.10628951543616438	-0.010160757517951107	0.18913860393229934	0.665856032205903	-0.11128741837961773	-0.1286540373566782	0.43710234700221123	0.02331917408145361	1.7470487221214457	3.8023464391923105	-0.01622515791281868	-0.29354445178691874	0.6423452971258141	-0.2833288203234908	0.29701922255395713	-0.05211900748490944	0.7728726399530074	0.7730143933066966	-0.1601961791496619	-0.09323861918605195	-0.11254676502288696	-0.11882794813870831	-0.05793645854711107	-0.17423852208606735	-0.1317492883165166	-0.008162532002593412	0.008052944028778972	0.7970896201265675	0.3239078615704583
389
390	-0.33705080194982207	-0.03996145713718872	-0.15024770923167524	-0.19655896309985554	-0.12472599734909946	-0.25230093589517877	0.033229393254489266	1.6403729000100742	-0.1944414430371004	-0.30632241066023447	-0.14570114838298687	-0.16780951886965056	1.4892249268111237	0.320789759241541	-0.08651865491971672	0.11604353686070247	-0.24265231135103973	-0.27240886064151243	-0.21859334298259228	-0.18292287801593987	2.034955702168289	0.605852926704502	-0.007166974734774021	-0.09585034420338746	-0.2457472879455263	0.04781428993118947	-0.0884626835846524	-0.12998583201142677	-0.09994500099785165	-0.09658917554294079	12.550633565151252	-0.12630833461576937	-0.07975661378073313	-0.13788946872125396	-0.056611751218112315	0.502594125852026	0.150770129552538	-0.04672686027729759	1.7144302146514783
391
392	-0.2878958856183677	-0.17044036418720931	-0.07939199776117005	-0.09905680375313952	-0.13078460577520123	-0.07848979460113069	-0.15398602993450972	-0.060547288827408806	0.8992100345343238	-0.31811561035234837	-0.23390715961887598	-0.09914042649520566	-0.10276418965734578	0.38676284958036383	-0.1955041364277923	-0.18809299910548102	0.6463431129001141	-0.044645481235679504	-0.21295902264178104	-0.12568111665360612	4.078156026641301	-0.009570193277088697	-0.11076634302984752	-0.30625968050539987	-0.17872248026454052	0.36489685736379457	-0.2594059113319773	-0.07968592487832973	0.09035864363227594	-0.09992130570693503	-0.1814713795144305	-0.001204424297942867	-0.00531473794249011	-0.217864176792958	-0.09068121902455248	0.44584463533707264	-0.3489727058148469	-0.19159099291416093	-0.1510875491331876
393	-0.12651779812713754	-0.11888630156468505	-0.1115391445596373	-0.22215888426975008	-0.4543061962072309	0.015957009962842383	0.06338844026144727	0.4654685311314693	0.08835196103436121	-0.3256537955606463	-0.14136968120451002	-0.16780951886965056	0.4107341920408526	-0.47939740442294976	-0.29585920392494297	-0.1466545169352558	-0.017871578789487343	0.09933305512999016	-0.3172645393103453	0.7268950841254503	0.10707651773050263	1.0753354173835519	-0.2050409225286307	-0.3091723371856968	0.22993668473885032	-0.11775692554711246	0.2329450092128109	0.3508079438125962	-0.2977952437298541	-0.08979553187506391	-0.16546812896429447	-0.1944952360480664	-0.06238340784476276	-0.1845391095626611	-0.20168816664504965	-0.07567454418901917	0.8477924310127964	-0.14924280039239163	-0.27053282729753997
394	0.23471268325276787	0.9173431609844973	0.08219420567957937	0.42160363584598787	0.13998878986222685	-0.021726794952145915	4.044315137755309	0.4258969571094045	3.5204924691990076	-0.05319086828821233	0.4525315597885713	0.11745055779585588	0.4792022943272097	0.8816099029232144	0.8461782035381971	-0.04877187374715607	2.330089053176193	1.678779026202647	2.4281747265058864	4.120461773692371	1.8898708093522774	3.5764955700936967	0.11752019582429947	-0.1603777684855766	1.6712876198690285	0.7298151527389525	2.725065369228851	2.675148081465587	-0.05491233847620978	-0.09696560316714736	0.06311462523131016	0.42120367940607567	-0.0661412849854246	0.05835939996472919	-0.05654193913586231	1.518530304061452	3.6465227235846447	1.4024436320260096	0.20678392158284245
395	-0.5069733530953399	-0.4721295310097891	-0.18734102693796895	-0.2844854932951465	-0.5634756329998561	-0.3331463143312899	-0.22236930315186715	-0.2755456668985192	-0.6449921348272604	0.357607385359081	-0.2627675884917882	-0.16780951886965056	-0.2574827867645983	0.20828058259111684	-0.36061956900196607	-0.18506446914028063	-0.4126294400394618	-0.3269828674138288	-0.3651931675749419	-0.3835739626199432	-0.45049429922614564	-0.5478058226391146	-0.28442733168369855	-0.27868195209462976	-0.44192835669844743	-0.3438238593782564	-0.39584698725102074	-0.29527589994711356	-0.3170283837451909	-0.12320388492676221	-0.1774596794112624	-0.2582749710767457	-0.18454463151966494	-0.24290744735821695	-0.22785211015684154	-0.7444342030409302	-0.44412547405358677	-0.25638001918489056	-0.41446495432057506
396	-0.70807809546728	-0.35523315113818604	-0.2000551260382797	-0.2764375413400936	-0.5204012662858997	-0.31363320545958306	-0.2550424981316287	-0.2547711466449734	-0.6629795922017905	-0.32761027758950795	-0.30741401728575	-0.16780951886965056	-0.22124643947179168	-0.6445256625417405	-0.33809616890424804	-0.2045406470042712	-0.4496433328399514	-0.3211386189236533	-0.3647559847821281	-0.41360636753260777	-0.44350571518802384	-0.6024422076184581	-0.27323794485920605	-0.08255424814162349	-0.45275557254893745	-0.35589497622715127	-0.4273133203528818	-0.30428544177589806	-0.2812007454927489	-0.11926096501727645	-0.20583525761873944	-0.24926103640788258	-0.13787348163757532	-0.23497810224344315	-0.1499985245010959	-0.5981961422485713	-0.42245686090742623	-0.22342778101866273	-0.38729625351713576
397
398	-0.6282299291874918	-0.2678841994408655	-0.1617382828725023	-0.26713829917065857	-0.46481052603402645	-0.3114539613049088	-0.16883453719185854	-0.12988309243487464	-0.16416920252768952	-0.3332816438035068	-0.2202471190926239	-0.16780951886965056	-0.1837251588005541	-0.2777058024600013	-0.23076540478531266	-0.19836223803842482	-0.23770355290703316	-0.24544046329003613	-0.32109827731793883	-0.2539696412205566	0.31471533449598793	-0.4938793309465705	-0.2532796685627987	-0.28254301691846945	-0.3316721632293246	-0.3214362560562985	-0.2894698911959636	-0.2015547378709352	-0.09697359528851902	-0.1205752716537717	-0.20529207264439375	0.039913593067102224	-0.19287590496117996	-0.23059500696095392	-0.10249457736648332	-0.1558532703085703	-0.17495844978208747	-0.19776274354517082	-0.35409101610990523
399	-0.5116236089189645	-0.43671495748856637	-0.16223358306826388	-0.2572991657478098	-0.572721963036161	-0.30570096621080317	0.06477340432625146	-0.19476196833663395	0.4339346312567652	-0.32072343757061705	-0.2790220113729249	-0.16780951886965056	-0.24949024286887003	-0.4514625782064948	-0.23936606549052428	-0.19550359440467835	0.06558983074350755	-0.280809665230681	-0.36118420368791826	-0.3713897083866042	4.939929396309254	-0.2934130830428398	-0.38531955171026744	-0.35207296919332914	-0.4071049686530217	-0.2561467148141257	-0.4006403795278297	-0.26961002177984955	-0.2570993441097903	-0.12013716944186378	0.04725231161921653	-0.14456797397071336	-0.17753933256985327	-0.24090519106794994	-0.2008806943653471	0.22249333204547228	-0.06664983021344868	-0.19379962669716855	-0.37610919815126737
400	-0.5116236089189645	-0.43671495748856637	-0.16223358306826388	-0.2572991657478098	-0.572721963036161	-0.30570096621080317	0.06477340432625146	-0.1917105773103524	0.4339346312567652	-0.32072343757061705	-0.2790220113729249	-0.16780951886965056	-0.24949024286887003	-0.4514625782064948	-0.23936606549052428	-0.19550359440467835	0.06818514983229704	-0.280809665230681	-0.3612504443119006	-0.3713897083866042	4.939929396309254	-0.2934130830428398	-0.38531955171026744	-0.35207296919332914	-0.4071049686530217	-0.2561467148141257	-0.4006403795278297	-0.26961002177984955	-0.2570993441097903	-0.12013716944186378	0.04793703943896534	-0.14362493546790095	-0.17753933256985327	-0.24171131416298564	-0.2008806943653471	0.22249333204547228	-0.06664983021344868	-0.2008447440146412	-0.3758403163213739
401	-0.7061241114500912	6.025583786618526	-0.21592593601375304	-0.29951222207724476	-0.7100637919363461	-0.29534346983367027	-0.33063849093763886	-0.4209613605325918	-0.7372364315716392	-0.4930983127564252	-0.3049482833981558	-0.16780951886965056	-0.3215380839675442	-0.8568950553051579	-0.38479672390939496	-0.24610698602359413	-0.6083602382887198	-0.30172904619652535	-0.39359388557472996	-0.45471426350471067	-0.2535301064166117	-0.6838612606397738	-0.5480038620879447	-0.5319752965502825	-0.48978481062515916	-0.37593869201151864	-0.4391148997711153	-0.3217378950258529	-0.46047555302501575	-0.12320388492676221	-0.39874104349144673	-0.20936376114995442	-0.2659855458650552	-0.20675398806401496	-0.2339634581450925	-0.9814634204517667	-0.6346098780676854	0.6365393787981432	-0.4141592724252053
402	-0.45350754450802033	-0.419886869293171	-0.18487904887232737	-0.19393555200005727	-0.37942605567464105	0.06075708408706285	-0.2413511566273648	-0.12233282162551043	0.41399724799623944	-0.31765713291478354	-0.27922972063180845	-0.11806257638762008	-0.21013398767745686	-0.5165319881535112	-0.3084829995520073	-0.17695787909510818	-0.0810310078279008	-0.2405027734028192	-0.29401862774541276	-0.39292893972580645	4.382806976652694	-0.4624658774302288	-0.16681216007859012	-0.24632649994048839	-0.3918058086720281	-0.18934577711022815	-0.41602493257080553	-0.3140368822313556	-0.3125655829262972	-0.11400373847052393	-0.2776734594562883	-0.20045710954307588	-0.20293689141337928	-0.20738996849914387	-0.1922911419758051	1.0283411800667954	-0.2255820950596749	-0.20720498528695527	-0.3485489981807016
403	-0.6027008811516291	-0.4233508272184316	-0.18626510883703443	-0.2816060298402286	-0.43917261066541624	-0.2706656642760776	-0.10361525111314955	-0.3146039340813007	-0.46412053059268704	-0.35407682803203405	-0.31148011287212674	-0.16780951886965056	-0.23597060030302475	-0.537027223273282	-0.2910955855685649	-0.2026231650382574	-0.33533566124795405	-0.31773576492910754	-0.3746833908977903	-0.39708129230512035	-0.14127565495528274	-0.3804046567519923	-0.3156229520984011	-0.22627509320250203	-0.4523628696128498	-0.3504171120136206	-0.4155378558375864	-0.2704737565952525	-0.34560464427426224	-0.12320388492676221	-0.28814158472853246	-0.20569625022109525	-0.1499130962554033	-0.2362987465323541	-0.16598415127299815	-0.2929537642045866	0.6107532167621366	-0.20519041807209076	-0.39802842728769144
404	-0.4725629165240492	-0.3418604807965891	-0.20300346187344184	-0.24852242770986066	-0.5962445966977752	-0.306093534605771	-0.25278854760339414	-0.219013516654077	-0.5692499186311124	-0.40001006610330353	-0.29165066004197854	-0.16780951886965056	-0.2199093085661878	-0.7075644928341328	-0.33364522320351203	-0.19561464380854135	-0.31437698935884495	0.12609687176642212	-0.236437745912743	-0.34258487680262445	-0.062160432731659054	-0.5161669567480754	-0.20500261142930118	-0.03894932830035996	-0.43094245501061884	-0.3050638961189787	-0.3548579186350083	-0.2845211764474754	-0.2344736131886581	-0.10160133109961755	-0.2252789303392341	-0.24544088426536864	-0.21391265560947742	-0.23405975681767566	-0.1821637538435774	-0.49883754830373606	-0.4237950439752495	-0.13150100017117888	-0.37039945304077954
405	-0.4749800830166394	-0.3418604807965891	-0.2017657763891037	-0.24852242770986066	-0.5962445966977752	-0.306093534605771	-0.25278854760339414	-0.22651003843995396	-0.5692499186311124	-0.40001006610330353	-0.29165066004197854	-0.16780951886965056	-0.22102971834980858	-0.7075644928341328	-0.33364522320351203	-0.19561464380854135	-0.31437698935884495	0.12609687176642212	-0.23667088150333127	-0.3423014055451157	-0.06606498991418101	-0.5179731351594267	-0.20500261142930118	-0.03894932830035996	-0.432563314645084	-0.3050638961189787	-0.3554016872407208	-0.2845211764474754	-0.2344736131886581	-0.10160133109961755	-0.2252789303392341	-0.24618357123175771	-0.2124665979141501	-0.23405975681767566	-0.1821637538435774	-0.49883754830373606	-0.4237950439752495	-0.13049460154375184	-0.3697417560459555
406	-0.6675581653244489	-0.5384668227135065	-0.20247684575748137	-0.2784973159137911	-0.2172863965995746	-0.3296552036507021	-0.17747691383734512	-0.14596461773071298	-0.5531935012807366	-0.3901238935091891	-0.3040841317573184	-0.16780951886965056	-0.23284208967524125	-0.2937943925491775	-0.18687022706377512	-0.1977905168525635	-0.3719595905339354	-0.2691775307839423	-0.36492623693810206	-0.3188069515527665	-0.37367967820509695	-0.5562533802198766	-0.28009057317179703	-0.21153436949041451	-0.42358728673518986	-0.3337518932482273	-0.3402900407494947	-0.25435175128099446	-0.28714355679346437	-0.12320388492676221	-0.12753938729617165	-0.05497568216128601	-0.20765690480737725	-0.22566664694577424	-0.18568686561881442	-0.44766318938670907	-0.43735425471164546	-0.2249657573093055	-0.36585709733953886
407	0.14161234204112821	0.1344195224762755	-0.1260457302048169	-0.07132287244110787	0.020790940241191973	-0.21925751755761733	0.9555888556597889	-0.11222086970434894	0.4797725207064409	-0.21267651589696943	-0.02564103819344028	-0.14382438589075344	0.021347506738321455	0.2821771420640369	-0.08571633896998707	-0.0844725388862446	0.12802815523598834	-0.06814241766569608	-0.12654969504613955	0.09949492885506865	3.0961760821985016	-0.19186033087057358	-0.011151667991475506	-0.1857865843606344	0.22847867839332356	-0.03653859210512152	0.0428378617090105	0.028847686942717433	-0.1900776389014366	-0.07786030596883313	-0.12694971756163842	-0.10378673479209653	-0.11592671687921884	-0.10101327669668922	0.01159353131195255	-0.007189586419641412	0.8464545100108339	-0.02927506404549673	-0.12146543943823815
408	-0.1746875159827771	-0.22515436065199274	-0.1727032753670527	-0.2719432294562914	-0.278171248077659	-0.2163470322122457	-0.27765827048719893	-0.22403752685005876	-0.20602295009888008	-0.3271009995416874	-0.2750421656365089	0.04338033124082159	-0.14513004281628106	-0.6869024024471792	-0.33821819961017663	-0.20930532236419802	-0.32041632533546993	-0.26329529345080366	-0.34709182664914157	-0.28997884122650047	-0.32258050983406333	-0.45407287820941333	-0.20536481273229634	-0.2998115346627732	-0.4088570363273218	-0.2645368297389085	-0.3888057181322239	-0.29149378982508717	-0.2555295449121897	-0.11886419320258731	-0.24612188446196437	-0.21644766697207918	-0.17297255932911823	-0.226762604487463	-0.19089688953636189	-0.380474336743762	-0.3387826942567559	-0.2812036491304531	-0.3815523154007125
409	2.333108202781637	-0.2807952975829184	-0.17750018826529682	-0.2246724877269544	-0.2993525811032971	-0.27134916806803505	-0.20679046788600475	-0.2531235744542401	-0.17771599687106546	-0.34317242452870067	-0.18487557241992175	-0.16780951886965056	-0.18124480557823044	-0.21027228479665208	-0.2593249483118842	-0.15027453189687554	-0.22068609699425662	-0.2852337814154507	-0.27228895773647155	-0.3112159079562024	-0.2629355750881037	1.0270373395025456	-0.25955716931148826	-0.00013858157079064737	-0.07720929763258878	-0.2543187202477111	-0.3167035151383721	-0.25136898173254113	0.38876829459681467	-0.11990239696456576	-0.15937021607790772	-0.18500031822039067	-0.19308560708582925	-0.22944727106807025	0.14160870836897005	-0.48436737075830083	-0.19794372353921247	-0.14836483491681368	-0.2555828389577639
410	2.33169368216403	-0.2521153089415828	-0.17750018826529682	-0.2246724877269544	-0.2993525811032971	-0.27134916806803505	-0.20679046788600475	-0.2508558032269453	-0.18001617794573266	-0.34317242452870067	-0.18487557241992175	-0.16780951886965056	-0.18124480557823044	-0.27493456200808286	-0.2593249483118842	-0.15066008690995572	-0.22068609699425662	-0.2852337814154507	-0.27230501428494186	-0.3115068948131709	-0.26569062513484815	1.0228193002440604	-0.25955716931148826	-0.00013858157079064737	-0.07878757004193124	-0.2543187202477111	-0.31720024148058845	-0.25136898173254113	0.38876829459681467	-0.11990239696456576	-0.15937021607790772	-0.18500031822039067	-0.19308560708582925	-0.22944727106807025	0.14160870836897005	-0.4797865022347179	-0.21578777049106468	-0.14836483491681368	-0.2557491193916578
411	-0.45134920739997025	-0.23193687476431143	-0.18591805469617464	-0.24578958167771273	-0.5677563413515756	-0.2677939723690889	-0.24575153014317677	0.10251998075134897	-0.581735778209135	-0.3488173234038689	-0.2657659157790412	-0.11598978711898095	0.17955414270521206	-0.6781329401878604	-0.30843516313204433	-0.16779568034042727	-0.32331801017560247	-0.2304137675924586	-0.34357739993557734	-0.2731485505754603	-0.4128907403395794	0.19301257585565287	0.0745301080750744	-0.2586243210578118	-0.3140421895439855	-0.2709669217413551	-0.35893676878517583	-0.26988103033188604	0.6051952385421854	-0.11103437903185896	-0.13217609662649643	-0.17370647602665615	-0.1424709270916639	-0.22399111381752146	2.772421337324588	-0.506751621679937	-0.32681260597564904	-0.05714405543461487	-0.2964913384519898
412	-0.46141202753237065	-0.2749751081649341	-0.18634036884625557	-0.26003488385017764	-0.6255916106415635	-0.3077477137377099	-0.20906253032812036	-0.15968953097910643	-0.5860037488468515	-0.32368245578936733	-0.2663196116537836	-0.1435119890804165	-0.11036868372944209	-0.36795091989065043	-0.26919954169536725	-0.1182274514010072	-0.38497128060506647	-0.2687648607031383	-0.2998541944546188	-0.32900467302642417	-0.3171336067943856	-0.5739761544818468	-0.20645436734985065	-0.24233274234913732	-0.3749458723713022	-0.3330263762989537	-0.21299229036210762	-0.22701151099949085	-0.30294661867141426	-0.11954246629441977	-0.2716470394383141	-0.21642526629310174	-0.20682195916914295	-0.22690787166133525	-0.20714111117219366	-0.6978417433886834	-0.3577081153398401	-0.22644517260629388	-0.1870373652942968
413	2.577393647400295	0.5246253054147831	0.6790182358943844	0.20625389555557483	-0.44355524299654553	0.8532382927416271	0.13639452415833794	9.02727273150708	0.8637736875096111	0.6984749020419444	1.2135442722957583	1.4152092573906496	12.613267999055417	0.37870868420489623	2.026384783837225	-0.019076836188626982	2.539449786124797	3.664753552727361	0.7984599916584879	1.5888458529895142	1.4788970864923323	-0.29203616318772907	1.4345416366596768	-0.2056751484631466	2.168260280124727	1.5365843569199698	0.28140346814128175	1.9000697933087096	-0.09598312671874144	-0.015451217865425766	0.048770881507323206	0.6762831230583273	0.3888645949556931	1.6808845570154518	-0.03254428494303761	0.5009247754361471	0.7366376974579204	4.525162359252471	0.6179888735359669
414	-0.10099655530466634	0.4920145484906013	0.6185009208938445	1.516111536000791	-0.34784358385543873	0.14978254419453355	1.1211973449885104	2.5706909720737356	2.7358816848473126	-0.21751612957607241	0.2380328214708497	0.36109341353592317	2.0633960825499478	0.7470136454578712	-0.02117443566584222	0.051532620796545366	11.400349353190695	10.91198486009828	2.1377897737278673	6.94155379828042	3.016732443893431	0.061474426432966696	1.3327389011803918	-0.17231703468497078	3.007565082113128	3.819462969537147	0.6096675358891137	3.3473015291995534	-0.34161932704019377	0.01476680861597046	0.524306076816574	0.017501421359951023	0.22982792512584693	1.1605693615509054	-0.1494318958679617	1.4315767602814136	2.580272030046275	8.437845446755983	1.0299378395447212
415	-0.6696084079495824	-0.2445618910905922	-0.1949375293109998	-0.2704509529306043	-0.29040820360418196	-0.28337128148720314	-0.27805312176737523	-0.16348686351546093	-0.6236316477011631	-0.36599147042107794	-0.3035972544457191	-0.16780951886965056	-0.16054794257582852	-0.6767028432553601	-0.24178656768276652	-0.1591110899833467	-0.3938231707776123	-0.29503832796184715	-0.23289691318438763	-0.2270681370466287	-0.4806510239297855	-0.47555436465516754	3.3012286995230906	-0.17711679447725073	-0.3852993045923856	-0.3097272785309253	-0.33776238098885	-0.26296351724603195	0.5471611184789164	-0.10940366524626222	-0.22385876657420442	-0.2322014121910994	-0.19582000414807568	-0.2320353924224715	0.04876777072546312	-0.6292479875186394	-0.42658043221848063	0.24110948265429197	-0.3705246692077895
416	-0.6700025932051566	-0.2445618910905922	-0.1949375293109998	-0.2648072775822043	-0.29040820360418196	-0.28337128148720314	-0.27805312176737523	-0.16348686351546093	-0.6236316477011631	-0.36599147042107794	-0.3035972544457191	-0.16780951886965056	-0.1591959814454328	-0.6767028432553601	-0.24178656768276652	-0.1591110899833467	-0.3938231707776123	-0.29503832796184715	-0.2330311352274085	-0.22666269536910258	-0.4806510239297855	-0.47555436465516754	3.3012286995230906	-0.17711679447725073	-0.3852993045923856	-0.3097272785309253	-0.33776238098885	-0.26296351724603195	0.5471611184789164	-0.10940366524626222	-0.22385876657420442	-0.2322014121910994	-0.19582000414807568	-0.2320353924224715	0.04876777072546312	-0.6158795569599488	-0.4296797612190837	0.24110948265429197	-0.3705246692077895
417	-0.6700025932051566	-0.2445618910905922	-0.1949375293109998	-0.2648072775822043	-0.29040820360418196	-0.28337128148720314	-0.27805312176737523	-0.16348686351546093	-0.6236316477011631	-0.36599147042107794	-0.3035972544457191	-0.16780951886965056	-0.1591959814454328	-0.6767028432553601	-0.24178656768276652	-0.1591110899833467	-0.3938231707776123	-0.29503832796184715	-0.2330311352274085	-0.22666269536910258	-0.4806510239297855	-0.47555436465516754	3.3012286995230906	-0.17711679447725073	-0.3852993045923856	-0.3097272785309253	-0.33776238098885	-0.26296351724603195	0.5471611184789164	-0.10940366524626222	-0.22385876657420442	-0.2322014121910994	-0.19582000414807568	-0.2320353924224715	0.04876777072546312	-0.6158795569599488	-0.4296797612190837	0.24110948265429197	-0.3705246692077895
418	-0.5917263034745633	-0.4699160645818738	-0.07364705708468652	-0.2502114962434456	-0.23954085969176714	0.04203225574925728	-0.29319913514442064	0.024900664221068968	-0.6939727221577042	-0.14303275916409142	-0.26810264869446127	-0.16780951886965056	-0.10143775889837957	-0.25625434847249895	-0.2996136590018277	-0.18032548924973396	-0.42321829067190186	-0.16422212588154989	-0.3237188166378026	-0.39631851856710754	-0.396689340569809	-0.4054283281629427	0.21401654342842305	-0.23442563440066932	-0.39283721787764136	-0.35014712523948716	-0.42203714401349574	-0.3217378950258529	-0.29869902321479863	-0.120648288689604	-0.0717327409060842	-0.2540310374718406	0.3409687077825474	-0.20575757896447627	-0.17114195198881602	-0.5736885680440573	-0.25179202507107906	-0.1483640904242646	-0.38580859318049404
419	-0.45666033180315857	-0.15357238425781786	-0.13938075049891058	-0.08821921361097669	-0.45009533008500113	0.3708106019942513	-0.025956729318804463	4.581564597373042	-0.07948350060239727	-0.15880687786419753	-0.15253857089160242	1.347251380780927	1.9758254197788738	-0.23909318528249712	0.46984752789978507	-0.11335981510544843	-0.12846226191569932	0.6395424658583512	-0.12689042076345664	-0.1633624050999304	-0.36211715472426426	-0.488847325246075	-0.09291338952577302	-0.16412252932419924	-0.24486126393608926	0.048245269972094725	-0.29615528599905727	-0.07248771253417498	-0.32676229878840507	0.7025306792034927	0.22142575801455355	-0.003624603468914051	-0.14575185445271435	-0.11859711946496626	-0.18953229640700534	-0.2806897040055724	-0.17514078985393253	0.12064786616598805	-0.05262341212490172
420
421	0.9737597037870338	-0.2463334114648907	-0.18204429044507495	-0.26057713455655973	-0.18195175916000755	-0.31609543855680605	-0.23480326709930877	-0.036849018340278865	-0.6246862675590173	-0.3457971362326685	-0.28186108738907373	-0.14782190805583023	-0.10920425880303633	-0.5093815035445372	-0.32494785851036745	-0.16179048198587354	-0.41359240193892394	-0.2299232848424976	-0.3588158263069732	-0.42553316193788016	-0.4131683913282754	-0.49199673461886034	-0.2477673776898105	0.10131385317699282	-0.406353912576944	-0.32549481316192896	-0.3802766200893946	-0.29469472879300285	-0.3614286980524078	-0.11630377508574073	-0.13285749232835592	-0.2351924614622085	-0.1915885728148297	-0.20873727861205235	-0.17371133761215793	-0.5706049379288093	-0.24684623659095853	-0.17480380488703035	-0.3536882867535859
422	1.452063458746879	-0.24449108431517355	0.16084706166577697	0.3386559814397188	0.11839284701211812	-0.11748408832408068	-0.19606153208789048	0.02699872541726972	-0.3275117898096334	-0.17943995247043826	-0.17522099806830524	0.41760167663516795	-0.038170378049121725	-0.5176210159095197	0.12438460647154917	-0.11120485666252901	-0.03892092148968162	-0.2590783994705219	0.39543862392430035	-0.1295126531050717	-0.24914023652548484	-0.34444568493386635	-0.035451479734702564	-0.015520838233803886	-0.2182749104258077	-0.16411080830775904	-0.30233410117586906	-0.2348272236619832	-0.04273818961633872	0.26976959079348417	0.03181232979945342	-0.04181699905510551	0.32774081618353	-0.10079779697624276	-0.1587484048431809	-0.46029139819869247	-0.39114125465784333	-0.11605004555544131	0.4588083766983719
423	1.4506956629133871	-0.24449108431517355	0.15990973508597434	0.3358671866775453	0.11839284701211812	-0.118523995570387	-0.19606153208789048	0.0242660351480123	-0.32924712687086327	-0.18086649677829383	-0.17604657423662354	0.41760167663516795	-0.03901888916009834	-0.5741666891242838	0.12438460647154917	-0.11327680981424464	-0.03892092148968162	-0.2595711873181903	0.3947821826302656	-0.129767114353199	-0.24925734911890207	-0.3445398613983958	-0.035451479734702564	-0.008970876157733189	-0.2196550734561097	-0.16411080830775904	-0.30233410117586906	-0.2348272236619832	-0.04273818961633872	0.26976959079348417	0.02923385627257331	-0.04326280641325444	0.3257269292270205	-0.10180966701207263	-0.16366284896178818	-0.457381625197231	-0.39114125465784333	-0.11753294703127502	0.4571676681480065
424	-0.2988382890937582	0.4319892835334223	-0.004271252711648272	-0.15891493802400153	2.6260763781462244	-0.11743755364302969	-0.15018484114978664	-0.17080545395421629	-0.022893855719696862	-0.17478304761851815	-0.1780723703945001	-0.1380407368038075	-0.1024945396714186	0.5808087640304097	0.06958456665847762	1.0094304577892277	-0.11302323950490414	-0.2575753361384189	-0.21531977572476482	-0.27800776327329585	-0.4402846709321441	-0.47471990315619506	-0.139775777012517	0.02377124931916311	-0.3226564736263229	-0.18950906886905586	0.1663916222776789	-0.21056001864210647	0.26973158010708503	-0.10852280015600509	-0.15447561075429955	-0.10611860737799882	0.17282612313997073	-0.17476817882153686	-0.07799291422701495	-0.16175208168893965	-0.14430291839676548	-0.12900182158153278	-0.14985272323516594
425	0.31888022453940146	-0.07150752012042365	-0.11262458960327783	0.5960916504352354	-0.1737766505125171	0.40763139000254445	-0.1863385725870304	-0.02015820817824536	-0.008092425390834893	-0.07377569030257432	-0.030704592835180473	-0.047883853917346286	-0.19848927816185388	0.3594023758837778	0.1507107836631935	-0.07364807243942524	-0.29138441082289646	0.8836638524571814	0.5776475630040543	0.18629485110188274	-0.39525909318721825	-0.5180122477137729	3.231549339353952	-0.11515608583252258	0.8610149908800117	0.21835606780382058	-0.2117719726110748	0.09497463193931974	-0.17224920502877766	-0.10808935860745252	-0.1957341889120426	0.05248695823434147	-0.15073421290549746	0.23867356617973645	-0.18250796246861414	-0.4027259461353382	-0.07274623646694882	2.0934631602839153	0.15406479729032646
426	-0.3968303805348752	-0.3128123840745932	-0.20279871518301706	-0.2593458482751604	-0.38179197867109704	-0.3217300968764361	-0.2392168082094227	-0.14594705999793509	-0.646394047175017	-0.2199876419232708	-0.2569324824436561	-0.16780951886965056	-0.12841847309720675	-0.7521321413065348	-0.1641677817643415	-0.1419164543168621	-0.40537605487932854	-0.2921390171105597	-0.36397198030939426	-0.3651585335976258	-0.42804416996273187	-0.27872215788529126	0.00716005783630911	-0.1819520262381605	-0.42029110242988427	-0.35019320349615224	-0.3832199595626716	-0.21309959808067258	-0.12187351390792465	-0.10715711785192802	-0.1351159760095344	-0.21887510356304146	-0.22188601881493716	-0.228851582421562	-0.11428981219759937	-0.5991575241107433	0.008026894053613653	-0.2571408844588618	-0.38854782963390067
427	-0.524527474494307	-0.3431623283274568	-0.20513878491346696	-0.23912060925039114	-0.6022471388019707	-0.33134385238888703	-0.24517909186664424	-0.21401344214392573	-0.618997376631614	-0.34382760549992425	-0.31399079491887394	-0.16780951886965056	-0.19217583991748105	-0.46517285522482904	-0.3525542351873886	-0.19152760420102366	-0.4724394138837167	-0.2893654783342253	-0.3451229746745041	-0.39147245510467843	-0.47801381133105864	-0.32031159783913615	0.07015719697100882	-0.302088621564147	-0.4288216826884849	-0.36472496732744486	-0.44020927203524546	-0.3043146605030539	-0.3650173521967143	-0.12153719172828013	-0.25755161299916596	-0.2569766934988825	-0.20633022624712483	-0.2271334539522282	-0.20898324366635637	-0.6522920458752396	-0.22635180086318812	-0.20228715198139283	-0.38286351615657394
428	-0.51817196351182	-0.3431623283274568	-0.20513878491346696	-0.23912060925039114	-0.6022471388019707	-0.33134385238888703	-0.24517909186664424	-0.20737998331717453	-0.618997376631614	-0.34382760549992425	-0.31399079491887394	-0.16780951886965056	-0.19364536287559386	-0.46517285522482904	-0.3525542351873886	-0.19152760420102366	-0.4667974159081783	-0.2893654783342253	-0.3446002416996686	-0.38982522068661407	-0.4774465553716349	-0.3184329632177008	0.07015719697100882	-0.302088621564147	-0.4288216826884849	-0.36472496732744486	-0.43949606829470034	-0.3043146605030539	-0.3650173521967143	-0.12153719172828013	-0.25755161299916596	-0.2569766934988825	-0.20633022624712483	-0.2271334539522282	-0.20898324366635637	-0.6453543537282106	-0.22635180086318812	-0.20228715198139283	-0.3800547195407417
429	2.298008583935087	1.138772008359355	0.0881354116168832	0.47939183450119244	0.08031893057852774	0.5030738399224371	1.0057463812586402	0.25392608814644335	1.6761042534957302	-0.06297243364105015	0.2622740935937749	1.0870180661759983	0.3597787765421071	0.38546156367744716	0.12574297473201643	0.02111372650610586	0.9443405100236405	8.386650549323841	0.6166587820743359	1.961997304012088	0.0699751599534375	0.1768533262662223	-0.001783417248905006	-0.20367736943128925	1.250658790984099	0.6334112674699082	1.1171547387914418	1.453522821338281	-0.26460262454704786	0.11037756040288221	0.27085424838926137	0.22558557579597988	0.4468573164065073	0.509150796455272	-0.17357071250321957	0.7121626085735279	0.9100629362997261	0.2987981030875976	0.9286004896142411
430
431	-0.5041709886056565	-0.2752774617539147	-0.18796461130065062	-0.2416834806472684	-0.13130324382085976	-0.27290192521672413	-0.2762488523696294	-0.22659518025591574	-0.6406392058515822	-0.2012042630089737	-0.2556856587881099	-0.07241410360189802	-0.16825119917141715	0.2949017547802079	-0.3137060629286006	-0.12061104810847485	-0.36154789950964183	-0.2423102435786325	-0.3484535768313659	-0.3798398512486379	-0.4856919484415682	-0.47024414440587625	0.1001331122170879	-0.281030446955272	-0.4048976438179694	-0.34137706116393096	-0.32343597271634356	-0.26770994478411697	-0.07835728855452649	-0.12189704594159753	-0.15315796791703107	-0.2424824115846773	-0.1723154029226967	-0.1820638348259809	-0.11487406673544572	-0.5644209577697475	-0.3382426845197571	-0.037141430725326385	-0.3811196433450929
432	-0.45651883750046274	0.04704324596120954	-0.15824173107181408	-0.09288906042522166	1.3136817003179524	-0.22837859924785905	-0.19269197579877426	-0.06270206106112852	-0.4089519584195992	-0.24897376638389235	-0.19770388311052683	0.017506078118733278	-0.12379278652151068	-0.14089951100228665	-0.1771216695507618	-0.007999765642087799	0.07698140999431383	-0.26469317588277586	-0.0982733707456891	-0.31475341224107384	-0.4380847800743435	-0.409080158796137	-0.16252850959759696	0.05082220784910344	-0.110171579448128	-0.1506075786482745	-0.2734107765457903	-0.18804521891557197	-0.024275827356465225	-0.09121662076191138	-0.0888106467443055	-0.16615369043641423	-0.1333484580401409	-0.11893384092417268	-0.17694748047657788	-0.5623103883878228	-0.27391649587515843	-0.15103018369294158	-0.16587446329306085
433	-0.6463712584768463	-0.2799150979194343	-0.20407508478549638	-0.29951222207724476	-0.16069647616514238	-0.32953185776126004	-0.33063849093763886	-0.44309713363239683	-0.7372364315716392	-0.4930983127564252	-0.33783373435080116	-0.16780951886965056	-0.27777724939715215	-0.8568950553051579	-0.38479672390939496	-0.21270350536587154	-0.5364130326992527	-0.33148384515207435	-0.3853498186640233	-0.4260938036514557	-0.5432399533597433	-0.5958074657167902	-0.2880594567054127	-0.15953327642025514	-0.4545797396108845	-0.3494329319256494	-0.4737201691728464	-0.30441061623582905	-0.46047555302501575	-0.12320388492676221	-0.3083569440851601	-0.2700334464276326	-0.2659855458650552	-0.2776928197033657	-0.2222179366918461	-0.7823694373550674	-0.4484459190910586	-0.282711896054834	-0.31597808966386703
434	-0.5566674035924646	-0.3590849886864834	-0.1950586316675648	-0.20703287933396744	0.08455678965194562	-0.28411317848996953	-0.27768854490047423	-0.2702848753896201	-0.6897090295055859	-0.41914929368337245	-0.29572631509720754	-0.15981447454296607	-0.2925751316608892	-0.6445256625417405	-0.30666493244244136	-0.18938798781922309	-0.45350359266167567	-0.3230303208862008	-0.3020698287348752	-0.40449230838044997	-0.5049066311223249	-0.5510331766934473	-0.15966583600247017	-0.28701570533820203	-0.4259369723346465	-0.33601565616877144	-0.4154005168278679	-0.2811406785604047	0.39033693131117486	-0.11466089179378619	-0.3003563078468222	-0.22837287400675285	-0.20934433041526496	-0.19175199353094985	0.08489518985488974	-0.6867907525246779	-0.44705928640757026	-0.1827342822698702	-0.3099208440148952
435
436
437
438	-0.6710533146978114	-0.48235262843634263	-0.2019589251377777	-0.27268660665782346	-0.4475602963145534	-0.33696965326239164	-0.24281668921598165	-0.16415329211612573	-0.6918762704771821	-0.42339983244244084	-0.32132983512068747	-0.16780951886965056	-0.2074392526155414	-0.4849386543188172	-0.3697876644454524	-0.2041985094891249	-0.4533516087884502	-0.3246486330695911	-0.3470942859400306	-0.41890599686184804	-0.5393672099029299	-0.5804785175373866	-0.1268807598058538	-0.11847615231940462	-0.44673434632937714	-0.3677843433118773	-0.4450357903446281	-0.3217378950258529	-0.2950945658092496	-0.11898363425939293	-0.27275548391859816	-0.26783249916355806	-0.2206113848836955	-0.25723531606987177	-0.2339634581450925	-0.6328382217935532	-0.3314576563228478	-0.2665617065169642	-0.39555766007680504
439	-0.6732975584050457	-0.48235262843634263	-0.2019589251377777	-0.27268660665782346	-0.4475602963145534	-0.33623506019640653	-0.24281668921598165	-0.1660951256004576	-0.6952728418140184	-0.42652775986224095	-0.32132983512068747	-0.16780951886965056	-0.21946953888426593	-0.4849386543188172	-0.3697876644454524	-0.2064700544653154	-0.4533516087884502	-0.3246486330695911	-0.34831575271122006	-0.41890599686184804	-0.5405189972359178	-0.5837767575400207	-0.1268807598058538	-0.11847615231940462	-0.44673434632937714	-0.3677843433118773	-0.4459882289499506	-0.3217378950258529	-0.2950945658092496	-0.12320388492676221	-0.304247822051909	-0.26783249916355806	-0.2206113848836955	-0.25723531606987177	-0.2339634581450925	-0.6352415774588813	-0.3314576563228478	-0.26331020694041496	-0.3975613330610342
440	-0.5315157880572992	-0.4614962791594328	-0.17312072186394953	-0.19885463193877798	0.08612072366174163	-0.30272941937950815	-0.17319633478857305	-0.06318736811771804	-0.5039015266663449	-0.36047345585318763	-0.269263827856849	-0.13304845657871242	-0.1606229252659988	-0.8568950553051579	-0.27461578280758125	-0.10839067046742346	-0.23055767316980658	-0.3025923358360418	-0.24351515970612142	-0.275700530702995	-0.4390730848397227	0.5711206209221722	-0.13924363999551648	-0.18396602129318798	-0.3634100875623161	-0.28585899584349017	-0.33156747795334274	-0.2798979816039226	-0.13749667797331072	-0.06320292978912213	-0.13301944623763662	-0.21356049826515894	-0.17028750871847903	-0.15659750149460708	-0.05730787951639426	-0.4414008766155394	-0.23831464954779769	-0.19717412755493402	-0.30399310009790625
441	-0.32126607469618274	0.9512222142644345	0.027518331786621962	0.8832545452619194	-0.4821306719214523	0.38779955980677944	0.08601275675572669	-0.03314313545384313	0.7367109842869667	-0.1914501987852897	-0.16378758450883057	0.30647277174929805	-0.1834044051983219	0.2311299537702218	-0.12947162224131814	-0.008146991757138249	1.6123977333915824	0.21930004994920893	3.346819741273078	2.2966498445402075	-0.05715132782147077	-0.05299698598134815	0.2019098166524776	0.06437150139954102	0.04818317278936313	0.8800808345899214	1.1983985834653264	0.3518422456974146	-0.21369779569489322	0.03949220604895925	-0.05533786835901494	-0.10557090221816007	-0.08060895499314973	1.2330035920985039	-0.049557699826689304	-0.16971542089719244	0.4230587974400501	0.2255098315712985	0.5160413443934274
442	-0.4680956559331654	-0.24414511967115274	-0.1798173305544176	-0.15587130312221698	-0.3984383550518068	-0.2337373123483744	-0.23017376762512665	-0.02209761885551465	0.08223976517210353	0.148003479776507	-0.07510162809121436	-0.16780951886965056	-0.020932211466730962	0.34735982711842145	0.6878831403744096	-0.14709854103736725	-0.2440647616187784	-0.2704543263620369	-0.26433631351603804	-0.07090308879646326	-0.012933848840023318	-0.5035767278295551	1.2439516881980475	-0.03512994786744591	-0.18049307715966056	-0.2807476124493655	0.17076473590234625	-0.18824290327750823	0.29120181666436146	-0.10270850915852567	-0.07539457144226924	0.554506378090817	-0.1453304218154529	-0.2101078964018441	-0.061096588349792806	-0.3901786867496243	-0.2728222710875832	-0.03451236890510459	-0.25987031168560476
443
444	-0.4679916668134332	-0.24414511967115274	-0.1798173305544176	-0.15587130312221698	-0.3984383550518068	-0.2337373123483744	-0.23017376762512665	-0.016903398401177754	0.08246015765752956	0.144627795783681	-0.07635122480105039	-0.16780951886965056	-0.020932211466730962	0.34735982711842145	0.6830528420594575	-0.14752644403050091	-0.2440647616187784	-0.2704543263620369	-0.2642405198878803	-0.07002473206217015	-0.012312340029792626	-0.5030842364683052	1.235051353762787	-0.03512994786744591	-0.19201787231482692	-0.2807476124493655	0.17127867549931508	-0.18824290327750823	0.29120181666436146	-0.10270850915852567	-0.07641149423895317	0.5481664551722422	-0.14468255932718369	-0.21149433355010355	-0.061096588349792806	-0.38673593548796736	-0.2728222710875832	-0.03569337060510354	-0.2592809891471612
445	-0.45393578801614115	-0.32332234491728107	-0.18364578902535644	-0.18780102686937528	-0.4522334354661915	-0.29009028345385107	-0.1383451639677423	0.7674398741769815	-0.4657990306034547	-0.22313608706229993	-0.21979950281774174	-0.13705934838418152	0.66246551346173	0.03416533376973946	-0.24377420831898347	-0.16943261083131936	-0.24951173116823125	0.3437422142383657	-0.12064820085804505	-0.31315269877557084	-0.4410655840916526	0.5458882734713184	0.2602859154941058	0.1534822367237636	-0.24623736187950426	-0.263528367319647	-0.2622889700312326	-0.27556174783084864	-0.11000206627144896	-0.12320388492676221	-0.2249448806516858	-0.2055748509368004	-0.18265189487665626	-0.21546709820551738	-0.20461620095574198	-0.4559782173697877	-0.43264459559223284	0.06349500139907484	-0.23847135852446805
446	-0.45404445171756797	-0.32332234491728107	-0.18364578902535644	-0.18780102686937528	-0.38305943738571463	-0.29009028345385107	-0.1383451639677423	0.7674398741769815	-0.4657990306034547	-0.2212627679002241	-0.21925743494734834	-0.13705934838418152	0.6637096246206992	0.03416533376973946	-0.24377420831898347	-0.16943261083131936	-0.24951173116823125	0.3437422142383657	-0.12074986189155851	-0.31315269877557084	-0.4410655840916526	0.5458882734713184	0.2602859154941058	0.1534822367237636	-0.23978954661812868	-0.263528367319647	-0.2622889700312326	-0.27556174783084864	-0.11000206627144896	-0.12320388492676221	-0.2249448806516858	-0.20596930112313588	-0.18265189487665626	-0.2139283053308979	-0.20461620095574198	-0.4559782173697877	-0.43264459559223284	0.06349500139907484	-0.23847135852446805
447	-0.5707597524419535	-0.009638350240775823	-0.19516838396236744	-0.27836939124309573	-0.302178041192953	-0.3318448129656904	-0.27686920337921556	-0.19413108020608552	-0.5985766427764494	-0.3682501374784875	-0.2818726082865701	-0.16780951886965056	-0.2735484369827685	-0.5693542914380443	-0.3325643590924679	-0.1841065296348689	-0.35083636763789006	-0.29620365607562515	-0.34337557275082464	-0.3854681920816627	-0.5068157563231016	0.8350654647116365	-0.24128473017049357	-0.2181604832338951	-0.3164304914690937	-0.3489018834051358	-0.16661255954386986	-0.28302452137879547	0.0816479246167655	-0.11096964762294115	-0.15198349206716277	-0.22495877491159758	-0.1989767913518228	-0.2341482606476965	-0.18403749101085135	-0.6573441867327499	-0.49104769916371005	-0.24746244651962643	-0.3660895237112254
448	-0.5709480807943207	-0.009638350240775823	-0.19516838396236744	-0.27836939124309573	-0.302178041192953	-0.3318448129656904	-0.27686920337921556	-0.20000146753126194	-0.5985766427764494	-0.3682501374784875	-0.2818726082865701	-0.16780951886965056	-0.2735484369827685	-0.5693542914380443	-0.3325643590924679	-0.1841065296348689	-0.35083636763789006	-0.29620365607562515	-0.3433478500683083	-0.3854681920816627	-0.5071850690130073	0.8342970309560219	-0.24128473017049357	-0.2181604832338951	-0.3164304914690937	-0.3489018834051358	-0.16661255954386986	-0.28302452137879547	0.0816479246167655	-0.11096964762294115	-0.1541687942789811	-0.22460300573435793	-0.1989767913518228	-0.2341482606476965	-0.18403749101085135	-0.6573441867327499	-0.48362909255426156	-0.24901317253090557	-0.3659046693767399
449	1.6904983235201883	0.34808071427224324	-0.11932877646783821	-0.1457946654857093	-0.39777463333473995	-0.24705122654974943	0.12786099193179484	0.03727140813116378	1.8900802856372187	-0.2926872676007405	0.02465976382544143	0.06404676661229468	0.2069423471876913	-0.1811742603191419	-0.11376720971961436	-0.13643235627929726	1.7584215377937429	8.195959996881168	-0.1616196714086023	4.988481078627025	0.5447234593473989	-0.3489842530702514	0.07914272930594916	-0.21509759266590228	2.750072588715696	0.14368501887173302	0.7348747735290331	1.686700096409091	-0.25841996885966456	-0.10316070872155966	0.08350196970546371	0.011536767140504766	-0.1513517326263003	-0.13843446925238598	-0.20103004020406218	1.0029787448551195	1.4162732675688106	0.9317577858132872	-0.18454143574954243
450	-0.5672180713308076	-0.3444416893853708	-0.1997523081890972	-0.2776190585327703	-0.10807850311258467	-0.27613507752222993	-0.14938099323713228	-0.12838042179897455	-0.6123416263977077	-0.38527162358714223	-0.2920058159952979	-0.11329785299905948	-0.20567795652682436	-0.5058712656387738	-0.3582030281875821	-0.18474059341051727	-0.33617083334121856	-0.17637808864561527	-0.3631810130990604	-0.3604218928088003	-0.48243470616542106	-0.5328279073863418	-0.2791223738243399	-0.16145073475439925	-0.4361031334218131	-0.3432934418899772	-0.40470537423971104	-0.25753173847739314	-0.3074031407597728	-0.11573623358384572	-0.25755363696956685	-0.25885359550715165	-0.19320813142140003	-0.2356228642412263	-0.21982046533517052	-0.6752327086647387	-0.11291738169305839	-0.2711521332346678	-0.3918636308289194
451	-0.7291653311301444	-0.37904821064502986	-0.17464603814532373	-0.2705564638285955	-0.3777851736294467	-0.19355424963451698	-0.2534402942673655	-0.0941867500098946	-0.5877221218895525	-0.37960446012405624	-0.3043031458848749	-0.16780951886965056	-0.2650970689337107	-0.74790783029878	-0.28362674683624683	0.07268677148233114	-0.49627846104237283	-0.1810988744828668	-0.3047240383741023	-0.3727797114682541	-0.532389747282389	-0.6245523081476153	-0.1498851597939447	1.33792281743053	-0.4126160462482164	-0.26086850597545025	-0.2828989016858216	-0.23457285347454274	-0.43251877944023287	-0.12320388492676221	0.011820445559743733	-0.2268061870561974	-0.14540854189363814	-0.23419252978926994	-0.22021718323053718	-0.5660354590819339	-0.24024515928221135	-0.1306089320222165	-0.3569640961439605
452	-0.5258386646703326	-0.18132475877359105	-0.17041248253708705	-0.17930794542703343	-0.44202743574590664	-0.17351121357440769	-0.18249870878097554	-0.0774781052629999	0.14343664259835104	-0.25760300985974627	-0.17147254879419271	-0.16780951886965056	-0.13963533765032374	-0.5403981957883208	-0.10515831027861532	-0.1802065065096863	-0.29120412511882565	-0.19085490287416446	-0.22136692578201997	-0.24063086612195397	0.1691878421122008	-0.43602251420921817	-0.20089906829985543	-0.26915103373524285	-0.2260235693308201	-0.2685164316277959	-0.15679555254987723	-0.18066842513754436	-0.19418564781843686	-0.11350818023105246	0.11835096968449017	0.004752965831657008	-0.19694432282140656	-0.21045458216205465	-0.21255971442195126	0.19567324932737934	-0.2475271318725362	-0.1524715665187842	-0.31639239967894606
453	-0.5257812556989494	-0.18132475877359105	-0.17041248253708705	-0.17930794542703343	-0.44202743574590664	-0.1730384336200015	-0.18249870878097554	-0.0774781052629999	0.14343664259835104	-0.25760300985974627	-0.17111245002105127	-0.16780951886965056	-0.14016561448441228	-0.5403981957883208	-0.1047545465668346	-0.180395220785575	-0.29120412511882565	-0.19113072560587455	-0.221244428322758	-0.24063086612195397	0.16982825360356135	-0.4361235696471164	-0.20089906829985543	-0.26915103373524285	-0.2260235693308201	-0.26877662599893765	-0.15656505578821878	-0.18066842513754436	-0.19418564781843686	-0.11350818023105246	0.11835096968449017	0.005224420018684668	-0.19694432282140656	-0.20979870324627126	-0.21255971442195126	0.19505974600012163	-0.2475271318725362	-0.15109089731922865	-0.31627352586963664
454	-0.6547954645374534	-0.426752031086382	-0.1119645548790263	-0.2619777302037142	-0.26036982203240977	-0.2196155902149692	-0.2534679167866239	-0.1533395227530291	-0.6427971742277881	0.22110283985500848	-0.1741019308238375	-0.15918620449570672	-0.21898976952142526	-0.3363089265558349	-0.2579543305922604	-0.11850602084092626	-0.43174992338534274	-0.23918036044025953	-0.357363957709786	-0.4104073471949274	-0.4393467074446698	-0.5426311062188176	-0.19543185815740705	-0.15794778107414228	-0.42902482431285155	-0.25498699348784176	-0.42494000626725287	-0.3020140527492302	-0.3269378055382194	-0.11398956258882903	0.010655564609270302	-0.12036532849530447	-0.07997766617351468	-0.2295055767787644	-0.19024158347472758	-0.4852784817413756	-0.3699451695063124	-0.18718628996028935	0.23544736525205628
455	-0.6547630981307596	-0.426752031086382	-0.1119645548790263	-0.2619777302037142	-0.26036982203240977	-0.2196155902149692	-0.25865981511730435	-0.15116148458918624	-0.6427971742277881	0.22421633158151313	-0.17286802313291508	-0.15918620449570672	-0.21867729776742348	-0.3363089265558349	-0.25746827042835757	-0.11837283686490865	-0.43174992338534274	-0.23918036044025953	-0.3573635395462363	-0.41050341943184065	-0.4393467074446698	-0.5424770443204211	-0.19543185815740705	-0.1632806712861684	-0.42902482431285155	-0.25498699348784176	-0.42494000626725287	-0.3020140527492302	-0.3269378055382194	-0.11398956258882903	0.010655564609270302	-0.12037187427441168	-0.07997766617351468	-0.2295055767787644	-0.19024158347472758	-0.483803286819462	-0.3728183635231078	-0.18700249770654584	0.2353693093240295
456	-0.6385175977124841	-0.23935844804355347	-0.20578228838725873	-0.2718020060587302	-0.2764275826622514	-0.3246949504908246	-0.1765258358753007	0.07389305575119312	-0.6480489733386985	-0.32614760752796185	-0.30525184820185475	-0.16780951886965056	-0.15264865464538618	-0.43719269806858746	-0.17281928627356913	-0.19102565734447916	-0.4401606230796225	-0.28207136644957087	-0.3654248021796987	-0.3870263116554575	-0.5289832372672129	-0.5522467734785828	-0.1915909191382279	-0.17014137104496874	-0.4663320746534421	-0.33958656147217525	-0.43562577353080517	-0.3217378950258529	-0.18486691306149317	-0.12320388492676221	-0.21812390997086256	-0.15463506750758318	-0.23293139779566302	-0.24767726845324792	-0.1748442978160064	-0.5229907147512	-0.4149005959676673	-0.17747780827824675	-0.4165518098683956
457	-0.6385175977124841	-0.23935844804355347	-0.20578228838725873	-0.2718020060587302	-0.2764275826622514	-0.3246949504908246	-0.1765258358753007	0.06429624855885843	-0.6480489733386985	-0.32614760752796185	-0.30525184820185475	-0.16780951886965056	-0.15264865464538618	-0.43719269806858746	-0.17281928627356913	-0.19102565734447916	-0.4401606230796225	-0.28207136644957087	-0.3654248021796987	-0.3870263116554575	-0.5289832372672129	-0.5522467734785828	-0.1915909191382279	-0.17014137104496874	-0.4663320746534421	-0.33958656147217525	-0.43562577353080517	-0.3217378950258529	-0.18486691306149317	-0.12320388492676221	-0.21812390997086256	-0.15463506750758318	-0.23618278215762872	-0.24767726845324792	-0.1748442978160064	-0.531126297548102	-0.4149005959676673	-0.1756670227018195	-0.4165518098683956
458	-0.6707785632500457	-0.537364892385741	-0.2067859456455769	-0.2803850908357923	-0.5854593100872397	-0.3414206095689738	-0.31705162795081	-0.3248190749055653	-0.6598285191532866	-0.42574915265144353	-0.324602116905538	-0.16780951886965056	-0.30912784317288866	-0.6934142177688277	-0.37675042462864033	-0.19546727500299815	-0.40877545960921163	-0.32090978888167604	-0.36436525860852453	-0.4291369208494787	-0.4363990151937233	-0.5946861641467751	-0.21180658647081663	-0.2817879109054071	-0.4795855306211385	-0.37057876455759964	-0.45659518362753093	-0.3199911935349289	-0.36262684549301943	-0.12134901669002802	-0.2850384758061149	-0.2608493849394486	-0.24304667897833557	-0.25610818506553135	-0.2125386890616665	-0.4576758836879348	-0.43555292453403144	-0.19521585771996627	-0.419676457662041
459	0.6782353465146311	-0.3703018224850689	-0.20628056028101344	-0.25580805393373357	0.3426970624922955	-0.3385128805450086	-0.23531647922775586	-0.11702153719315164	-0.3682006510250017	-0.3662329172746541	-0.2901499452831313	-0.16780951886965056	-0.20010668793567882	-0.6288036476559943	-0.3043142491420498	-0.20302644362938876	-0.2984258209971896	-0.28635434507442603	-0.3805966463375784	-0.34037846296541224	-0.373991982121116	-0.42556753809798076	-0.16238070136935168	-0.347012724166554	-0.41034603116420987	-0.3293448437767411	-0.3813562912228583	-0.25346679732012956	-0.03628754525776472	-0.12223340534272852	-0.26242625471172737	-0.23747850969655013	-0.22464917093534145	-0.25632291590113143	-0.13537884492061408	-0.2813844312808303	-0.35949031964096945	-0.20786576629889875	-0.3012410535379363
460	0.7276425684775041	-0.1499448015727346	-0.18129331014728214	-0.2636781274622343	1.7398423261371037	-0.3044858961987914	-0.24237083986423014	-0.2024242799192321	0.0221609999581638	-0.20707636097192475	-0.27955864870718344	-0.12285746241304957	-0.18128083139473353	-0.8026202926331071	-0.31342221652044333	-0.11367421746558921	-0.02383250845711346	-0.2937665701619805	-0.37097647222699376	-0.23712181572553628	-0.315676864644138	-0.43146668456658377	-0.25926145772931614	-0.29305746893002843	-0.4090280465196981	-0.3421713745848609	-0.33617132219155355	-0.2624126017215931	-0.08457483825980357	-0.1204327564763204	0.003325973923149759	-0.21856387675726754	-0.13647475675944568	-0.17239480716513678	-0.1426355151114102	0.31006491349445664	-0.37461615917142105	-0.2142108774710534	-0.37339396216945153
461	0.7223002287593958	-0.1499448015727346	-0.18129331014728214	-0.2636781274622343	1.7398423261371037	-0.3049108485576588	-0.24237083986423014	-0.2024242799192321	0.0221609999581638	-0.20707636097192475	-0.27955864870718344	-0.12285746241304957	-0.18128083139473353	-0.8026202926331071	-0.31342221652044333	-0.11367421746558921	-0.029367270572351226	-0.29423956734019524	-0.3718444311510066	-0.23874178755795344	-0.3155644553661286	-0.4331417686704522	-0.25926145772931614	-0.29305746893002843	-0.4090280465196981	-0.3421713745848609	-0.3378173845828027	-0.2624126017215931	-0.09571263727696898	-0.1204327564763204	0.001676027006329335	-0.21856387675726754	-0.13546592955735548	-0.1704523419082652	-0.1426355151114102	0.31390990001362595	-0.37461615917142105	-0.2142108774710534	-0.3737369778530305
462	-0.6336361259469692	-0.38092222666478404	-0.19468364031539875	-0.26163336356382105	0.10581207264681078	-0.29077337469384296	-0.27922011540036895	-0.1698116688083821	-0.6403530035492767	-0.26482011982789344	-0.29299391569115313	-0.15181943022090705	-0.21568866073605603	-0.6638319709699123	-0.32346036495173547	-0.18798150466162278	-0.33367481693629647	-0.3038132035459047	-0.3387432792971743	-0.4142176925883275	-0.4966293081785303	-0.5315997079436616	0.15772179504830797	-0.13245861227253403	-0.4412126654131049	-0.3615463962152207	-0.37281115741138915	-0.3045960309546081	-0.21285841556400842	-0.11827523504009788	-0.18617378145765812	-0.24632775893030615	-0.18474023226920977	-0.21106429059891976	-0.20923097982238523	-0.4773767995728855	-0.23224240792344136	-0.09734746871944797	-0.37670657292177206
463	-0.6707423099411698	-0.2618492412255466	-0.2036760620795702	-0.2764580580420571	-0.17518983528954613	-0.32430301196749156	-0.28830756103585414	-0.16985863255196085	-0.6453195472078944	-0.20106125011687637	-0.28501058266066087	-0.055316432862737276	-0.1660768089461914	-0.5173368668008465	-0.12081920678282103	-0.1894770747363037	-0.38643341566550654	-0.2998319906076892	-0.3643779710366937	-0.38883780257190814	-0.4977744656123711	-0.1711469921968377	-0.06230106007316889	-0.2951401114607032	-0.4538604118042664	-0.36202096830493885	-0.3607785707747771	-0.3173843073899268	-0.17478261451774804	-0.12204808763311376	-0.05430268267850832	-0.22503918318952051	-0.22225079894256877	-0.24271931397041022	-0.1881327955228878	-0.5237498100021182	-0.3397640367217916	-0.15921828362791093	-0.34529336622658374
464	-0.5600464901248615	-0.3644442437279508	-0.19162374762629047	-0.21945324984073805	-0.4302933997149033	-0.2962285475681897	-0.27447945725969713	-0.13626872042186	-0.5965948025742458	-0.2609840328968539	-0.26810264869446127	-0.16780951886965056	-0.11526229951555073	-0.8568950553051579	-0.2196085761631141	-0.1750184827071176	-0.24681988848153757	-0.2551767405340567	-0.26299296777160797	-0.3577706814538284	-0.43040555318578644	0.16011231320054642	-0.3913124436146036	-0.16208860669776462	-0.3514825522050673	-0.3354217029832398	-0.3712679082098511	-0.2723987182461336	0.10189047914572658	-0.120648288689604	-0.24191413173241388	-0.1916517029270124	-0.1347554214719606	-0.2013716851925498	-0.17282194866859785	-0.44582572395911413	-0.26189620951788284	-0.163226275476893	-0.3012934912539092
465	-0.4177915401869175	-0.2236323242852614	-0.1998235733338152	-0.28299021567880545	-0.4258553093175921	-0.2639172187772367	-0.27770019981291494	-0.1669653800568684	-0.5441423184327929	-0.13017282820529466	-0.2669507048684226	0.2829178122797381	-0.098717201230185	-0.6754934995916405	-0.3409761241639091	-0.1999620471867114	-0.4519034231753283	-0.31627798723086975	-0.3423776511814017	-0.41881558363918586	-0.4520359211564725	-0.5092286084444163	-0.20185128576389808	-0.1808097790086884	-0.4643157731041284	-0.3611055510151927	-0.43718162630862384	-0.31592337194117753	-0.3860242257887738	-0.12320388492676221	-0.17286020479542222	-0.2592533476837765	-0.23177260150406603	-0.21252764759544165	-0.23015017382861552	-0.5662085233282788	-0.45041942209552477	-0.21453371549920822	-0.2548485243270666
466	-0.4179464725755242	-0.2236323242852614	-0.1998235733338152	-0.28299021567880545	-0.4258553093175921	-0.2639172187772367	-0.27770019981291494	-0.1669653800568684	-0.5441423184327929	-0.13017282820529466	-0.2669507048684226	0.2829178122797381	-0.098717201230185	-0.6754934995916405	-0.3409761241639091	-0.20112226736573083	-0.4519034231753283	-0.31627798723086975	-0.3423776511814017	-0.41881558363918586	-0.4516838780048213	-0.5090775468560128	-0.20185128576389808	-0.1808097790086884	-0.4643157731041284	-0.3611055510151927	-0.43718162630862384	-0.31592337194117753	-0.3860242257887738	-0.12320388492676221	-0.17286020479542222	-0.2592533476837765	-0.23096501929063445	-0.21252764759544165	-0.23015017382861552	-0.5662085233282788	-0.4535395519506291	-0.2110424672095995	-0.2548485243270666
467	-0.6555471484984666	-0.19110342275545653	-0.19684443864461243	-0.23636965982048552	0.1695779216314061	-0.33183946824714927	-0.25712093391998936	-0.10176419374396772	-0.5056772931728911	-0.3537661539048022	-0.27465419012906217	-0.16780951886965056	-0.17487060771796162	-0.5479941204008809	-0.32446063781746803	-0.06287977223968202	-0.3040417984269776	-0.31022723977390687	-0.33104922264023423	-0.3878751751496399	-0.4752757033192377	0.07147215814026708	-0.2025517895253054	-0.30349687562319105	-0.3837785113157202	-0.3247977318342285	-0.31892152726115347	-0.2919088140690817	-0.3287432358984727	-0.11991811833590982	-0.2438120151757635	-0.24389448627642538	-0.21846623609709245	-0.20153572793105118	-0.19866206404786393	-0.445143936461715	-0.17443288634437418	-0.1764636781523776	-0.12663515133426834
468	-0.6521861237342246	-0.22150368583732913	-0.19648654156052145	-0.2375790188237141	0.2137235095210979	-0.33176952175809094	-0.25712093391998936	-0.08657738241255951	-0.5027678103740653	-0.3445834093909961	-0.27501478804483437	-0.16780951886965056	-0.16857004474580783	-0.5479941204008809	-0.32347545446258635	-0.05968799935290452	-0.29839118179672064	-0.30988488870982545	-0.3304374398854417	-0.3873446705202832	-0.4768709421351144	0.08379184266991532	-0.2009732075095207	-0.2997289788742693	-0.38859717542068545	-0.32574436610245755	-0.31401774007230077	-0.29252764546139665	-0.3218099560574671	-0.11991811833590982	-0.23748213495129653	-0.24358168502163557	-0.2175465180458954	-0.20251756708686672	-0.19893262565431416	-0.4152857249966749	-0.16777687990116566	-0.17377589868670743	-0.13231411030739787
469	-0.5811184233516953	0.016086137146895437	-0.19611061062295881	-0.27931858142623234	-0.2867499357406481	-0.3217771671963577	-0.20737526189821415	-0.03558109756058688	-0.651972367176454	-0.3143256351395549	-0.28199168481722886	-0.16780951886965056	-0.0349912555736655	-0.20894360819027696	-0.34459807909386436	-0.17298364131239044	-0.3834681161977161	-0.19558157277184549	-0.3777755463210613	-0.3885604706333423	-0.4873826135460471	-0.4214940654573978	0.02307096222392323	-0.28195968616075173	-0.40691941184094954	-0.31541418494918827	0.022252189411453082	-0.3098698958552296	-0.07582098620052061	-0.12005314983914676	-0.09387086079630395	-0.25434433556427755	-0.1992758066065195	-0.24665065920557777	-0.1380897031907076	-0.33074372121319434	-0.4049947542467333	-0.16794863281466993	-0.34153613817007183
470	-0.5761702832265406	-0.0037549678776102875	-0.19611061062295881	-0.27931858142623234	-0.2867499357406481	-0.3193628536785416	-0.20737526189821415	-0.03800155437594391	-0.651972367176454	-0.3148269397234408	-0.28199168481722886	-0.16780951886965056	-0.0349912555736655	-0.20894360819027696	-0.34459807909386436	-0.17243171665882895	-0.3834681161977161	-0.1947748858084873	-0.37692131767490106	-0.3879973374423861	-0.4837225821110824	-0.41411370398088493	0.02307096222392323	-0.28195968616075173	-0.40691941184094954	-0.31541418494918827	0.03138523364996193	-0.3098698958552296	-0.056825698665975165	-0.12005314983914676	-0.0860337264304841	-0.2538817209571423	-0.1957625572026739	-0.24665065920557777	-0.1380897031907076	-0.33074372121319434	-0.4049947542467333	-0.16794863281466993	-0.3376716219515998
471	-0.6526993351462922	-0.3874161079930445	-0.20168795035744747	-0.2706688711621278	-0.3217461209101347	-0.32526138421913836	-0.2198700201100976	-0.14315741874775567	-0.5615859021123265	-0.3144033675506433	-0.26965028076279685	-0.16780951886965056	-0.2420323003470855	-0.8568950553051579	-0.3496874187120222	-0.14849759777234103	-0.30664701302589537	-0.30929440533535035	-0.36272397799754535	-0.372351082856486	-0.4463888322027213	-0.5447707211875475	-0.21959630830761057	0.7025203009406963	-0.4383870164296491	-0.3620508168830693	-0.42012719207306953	-0.31400250270849145	-0.06428813307560903	0.5725839654949383	-0.15612576381782156	-0.25313964603169165	-0.21898001983842394	-0.2407683297622986	0.07112847558322027	-0.3667654299325357	-0.23566887477842288	-0.19474829060151136	-0.317783483116752
472	-0.7280371275984538	-0.3147697008179399	-0.2108131205441005	-0.29951222207724476	-0.19619980623218916	-0.33110239257451357	-0.33063849093763886	-0.3252878034558605	-0.6704958371394123	-0.40614149746496886	-0.3223795375184748	-0.16780951886965056	-0.2743791882472839	0.5221269754314817	-0.3777596999388867	-0.1991047163277761	-0.4958577263527582	-0.3264826908167018	-0.37482233401893605	-0.42424502415467197	-0.5054181918555537	-0.6079019276158665	-0.26020329754171084	-0.20742472212765245	-0.4770657386899207	-0.3714038756437009	-0.4595497914968178	-0.3217378950258529	-0.3614286980524078	-0.12320388492676221	-0.3316656450549007	-0.26973321535657374	-0.24302387988450674	-0.2725599543338743	-0.2185027952038215	-0.6310343917691108	-0.3684321376785928	-0.1723390451409945	-0.3518384266465156
473	-0.640039570224973	-0.5088989532233015	-0.2021974333396335	-0.2270794399018119	-0.7100637919363461	-0.24796099559772075	-0.2835120291156473	-0.14644736396100763	-0.5585837090443326	-0.3517936782812987	-0.30991432566410193	-0.05039977704968131	-0.15547160281103203	-0.8568950553051579	-0.3264650901679718	-0.18940955598926743	-0.4013442644358481	-0.3127560682046516	-0.2929827638791653	-0.38993333652239026	-0.4516081440192342	-0.5244945883145683	-0.21535455085822128	-0.11421929791135091	-0.4190317633213836	-0.34114295060046407	-0.4392407458331535	-0.3014408077175174	-0.17926560110927678	-0.11837863328964648	-0.27952453113645054	-0.24492451986011518	-0.21434922447626867	-0.26315536163358655	-0.22601689362481672	-0.29384392120090636	-0.4262217116345435	-0.09383027687746523	-0.40130702380596733
474	-0.6400464070517808	-0.5088989532233015	-0.2013214614579925	-0.22905275295653726	-0.7100637919363461	-0.24796099559772075	-0.2835120291156473	-0.15107799123765844	-0.5653073152150692	-0.3517936782812987	-0.30991432566410193	-0.05039977704968131	-0.15547160281103203	-0.8568950553051579	-0.3264650901679718	-0.18940955598926743	-0.4013442644358481	-0.3127560682046516	-0.29196434772978375	-0.38967687195262507	-0.450806133999055	-0.5240291316494402	-0.21535455085822128	-0.1384224151441821	-0.41672505749691385	-0.34114295060046407	-0.4392407458331535	-0.3014408077175174	-0.17926560110927678	-0.11837863328964648	-0.27952453113645054	-0.24492451986011518	-0.21434922447626867	-0.26315536163358655	-0.22601689362481672	-0.29384392120090636	-0.4262217116345435	-0.09383027687746523	-0.401661982624309
475	-0.43562665182696975	-0.25671329289405714	-0.20183742527480258	-0.19897639472049192	-0.4917023314930621	-0.12355173099539031	-0.26413437210849733	-0.11408468578348534	-0.6176571302419275	-0.19100458013895566	-0.2686771081230341	-0.16780951886965056	-0.14453953131080957	0.8324069324275156	-0.2765617377067365	-0.13804866429494367	-0.25869895512291974	-0.23606809663867515	-0.28106155302636204	-0.3658685171596626	-0.47742712960411093	-0.5140203027541371	1.2176034885797924	-0.18342130591444156	-0.4057152642414898	-0.33816507347362024	-0.3522089119543715	-0.25504850904765847	0.4746049530541033	-0.06872933354743455	1.877001115232127	-0.24821141128008867	-0.22287880783811176	-0.21124338569801965	-0.040424340984044654	-0.4549524976211598	-0.383405847976905	0.12606823469455145	-0.3599716505757004
476	-0.43716893013538394	-0.25671329289405714	-0.20053798983270477	-0.1971199225657475	-0.4917023314930621	-0.12355173099539031	-0.26413437210849733	-0.12193218700114783	-0.6176571302419275	-0.1882800107115616	-0.2686771081230341	-0.16780951886965056	-0.14320535915147029	0.8324069324275156	-0.2765617377067365	-0.13804866429494367	-0.25869895512291974	-0.23606809663867515	-0.2809801470198387	-0.36613371655941723	-0.4776112737750294	-0.5140262333975663	1.2057754124961728	-0.16824128065332847	-0.40463020194769206	-0.33816507347362024	-0.3522089119543715	-0.25504850904765847	0.4746049530541033	-0.06872933354743455	1.879703989114023	-0.24821141128008867	-0.22367045093610632	-0.20940088370990279	-0.040424340984044654	-0.4549524976211598	-0.37113806566702434	0.11983541062329169	-0.3593037675570641
477
478	-0.6331653751579601	-0.032063622731169916	-0.20983012451477628	-0.28260026011615647	-0.5232041607828206	-0.3261386699702707	-0.26916552010183015	-0.19946244614090658	-0.37994491792474144	-0.3470043744708489	-0.29798297493555786	-0.16780951886965056	-0.26667754827408424	-0.7649602532738907	-0.35480229232551436	-0.20043056500134265	-0.45835688900895855	-0.318387163958115	-0.38656647971798985	-0.3874235569807856	-0.4864068776984699	-0.5613779335633325	0.18378863684672914	-0.16202660793706536	-0.48130542933500015	-0.3661402905881842	-0.30642682620586614	-0.30700381442398883	-0.3189800459044401	-0.11850993265367508	-0.2626042557157031	-0.2631740537305127	-0.22846298202332455	-0.23818184459325256	-0.1947218539837057	0.5436393803393615	-0.29892482779534774	-0.19924327872987976	-0.40894362641226917
479	-0.5484482096864711	-0.3095801405951778	-0.18540896131209442	-0.22866966225710242	0.6567673590337237	-0.2698885486159825	-0.29427652668915444	-0.06957666641035888	-0.45034610788446916	-0.24192200759838056	-0.26024621218511074	0.19455579952238874	-0.1506598052544229	-0.3707649868732384	-0.22843805018266847	-0.13440365434316343	-0.22078483459397122	-0.26916580877228924	-0.3084061664925789	-0.33727993520904886	-0.43664515769352646	0.02438654999641366	0.018011834115401037	0.07089847714688031	-0.3265234067036286	-0.313165490360556	-0.3321536587101689	-0.292441210905664	0.10316518302104445	-0.10169275112914672	-0.09877962591885978	-0.1803612962050953	-0.18883923741756348	-0.19203504277712236	-0.16051233727239622	-0.29492293697696326	-0.44043944900905463	-0.13276851247451538	-0.3378786011043052
480	-0.5286975777834564	-0.20128289239612385	-0.1699674395558627	-0.014245349415631877	-0.10147235415957966	-0.17039110805734617	-0.2546656624681036	-0.18841718413110878	-0.22632967762504574	-0.2890518814755267	-0.16247970182389138	-0.16780951886965056	-0.227625670910667	0.3229349043726576	-0.18857848264405414	-0.18344614059505182	0.032703916236040964	-0.24399568416975248	0.14066372169104516	-0.24953686744454898	-0.36586970998103785	-0.27854433026386216	-0.21327966553786162	0.10760388994229592	-0.022642479845097815	-0.21980369138423497	-0.4100419388903085	-0.2423172889520457	-0.025769911572870063	-0.12320388492676221	-0.09740560737827383	-0.18456179907706033	-0.14541246655757903	-0.22543985442714068	-0.14075752576157088	-0.28415884390523966	-0.25408687148900394	-0.17733318592389205	-0.22899749174651027
481	-0.6247195396703323	-0.2672278491064757	-0.1633490861300483	-0.27584127059732977	-0.15981608001972208	-0.3239883684664119	-0.21184053506399741	0.28918822909279657	-0.1537852767709521	-0.27865366126620955	-0.2779082805164932	-0.16780951886965056	0.16609466045211702	-0.4237406994543075	-0.254084408126174	-0.18737278370794713	-0.39593593362480284	-0.31203633208729675	-0.35284227794993756	-0.3805444044039585	-0.50650306194783	-0.5028337521704522	-0.1934916617399165	-0.3275679155232713	-0.4471298941728938	-0.33976940335985617	-0.3979673848601671	-0.2888321996087134	-0.27825473648750726	-0.12025512003719942	-0.20819966869522508	-0.2235466134996247	-0.17161742109626044	-0.21246019025713622	-0.1639052218233275	2.2372727673584305	-0.3450469336976973	-0.127930516443188	-0.3659752374315801
482	-0.6242334967864342	-0.2672278491064757	-0.1633490861300483	-0.27584127059732977	-0.15981608001972208	-0.3239883684664119	-0.22264034923648948	0.2849434875396449	-0.1537852767709521	-0.27865366126620955	-0.2779082805164932	-0.16780951886965056	0.16349473526270186	-0.4237406994543075	-0.254084408126174	-0.18737278370794713	-0.39593593362480284	-0.31203633208729675	-0.3526012994981332	-0.3805444044039585	-0.50650306194783	-0.502574447744332	-0.1934916617399165	-0.3275679155232713	-0.4471298941728938	-0.339057204639438	-0.3979673848601671	-0.2888321996087134	-0.28269914664048584	-0.12025512003719942	-0.20556609936303374	-0.22308642161153167	-0.17161742109626044	-0.21246019025713622	-0.1639052218233275	2.2389520350408674	-0.3450469336976973	-0.12606169282325833	-0.3659752374315801
483	-0.6182125843488396	-0.44027799505228604	-0.19952086985566772	-0.2797334868653263	-0.17894887612156993	-0.32260778351338526	-0.27908420744250756	-0.07250564177397456	-0.6897986862280804	-0.11500928104381151	-0.2580743138592981	0.161398188686107	-0.1941003251969049	-0.3269179610882766	-0.3401559275605877	-0.1836351528453912	-0.39060058332234154	-0.24168018034582095	-0.34016373745196044	-0.41130052648139465	-0.451818982207779	-0.5649323503612244	-0.2100419791546897	-0.16252019346887517	-0.42257817513801404	-0.33983831280786875	-0.42695432140855966	-0.31324413091286035	-0.011851562809869485	-0.1217005930220977	-0.1822163469501963	-0.25266802304042973	-0.1462305993254547	-0.24119162814392986	-0.09870886377571644	-0.6294285169980356	-0.31519424411132096	-0.23688516391180559	-0.38254611378101144
484	-0.5722459453049159	-0.27915077318118725	-0.17075329135547035	-0.2809079381788286	-0.693943858967341	-0.24824820055791597	-0.29504473718638013	-0.11743282082231346	-0.6402457288886766	-0.4111374190876727	-0.3156638838071694	-0.16780951886965056	-0.2605902987186628	-0.6665511693528936	-0.34982007104277696	-0.18394426715025558	-0.43322462629527325	-0.3142304867243718	-0.3132268440231615	-0.40537892427534755	-0.1963946863777551	-0.5913598085012178	-0.27829399857380444	-0.13100072051986203	-0.4320805035369858	-0.3549254172817142	-0.43087989586952535	-0.3104496022363661	-0.33841076696514766	-0.11672490854993371	-0.044765489456352184	-0.2610310576972376	-0.20193048037568423	-0.23949896822961492	-0.21708980267043787	-0.38842332428049686	-0.3264281546535162	-0.2227113747647163	-0.35705365801463745
485	-0.5726425002944788	-0.27915077318118725	-0.16722472857377768	-0.2809079381788286	-0.693943858967341	-0.24824820055791597	-0.28318015261055096	-0.11587840835902011	-0.6402457288886766	-0.4111374190876727	-0.3156638838071694	-0.16780951886965056	-0.2605902987186628	-0.6665511693528936	-0.34982007104277696	-0.18451173897587306	-0.43322462629527325	-0.3142304867243718	-0.3132268440231615	-0.40537892427534755	-0.19713842810799956	-0.5917410365292126	-0.27829399857380444	-0.11997648856129359	-0.4320805035369858	-0.3549254172817142	-0.43087989586952535	-0.3104496022363661	-0.33841076696514766	-0.11672490854993371	-0.044765489456352184	-0.2610310576972376	-0.20193048037568423	-0.23949896822961492	-0.21708980267043787	-0.38842332428049686	-0.3198802765519203	-0.21853548881311377	-0.3568089212972527
486	-0.5905350933289616	0.19572468420226444	-0.20477858233784496	-0.2844915937970046	-0.3470783757382921	-0.3230481739218104	-0.21613949022003795	0.10015738550360796	-0.6364817605957561	0.18572411184973783	-0.2497478937155131	-0.16780951886965056	0.034127790987833945	-0.7256871339476104	0.4890993779840779	-0.18811096189860613	-0.40977344212424444	-0.3201936030825301	-0.38438536636931536	-0.40351375053872257	-0.5148712165908	-0.5507869835820597	-0.027193977853194284	-0.260503345195555	-0.4321815040470399	-0.3473156304050207	-0.22365198714314383	-0.3025315608082855	-0.34604277882019274	-0.12245953650808256	-0.18517570157373503	-0.12448211816996117	-0.22615156345349924	-0.23768626475939456	-0.21355160338017792	-0.43780673006788356	0.3431344953160183	-0.12632979826339397	-0.352982913073913
487	-0.5976516390133133	-0.32751654825064647	-0.1828313231104278	-0.18833977742233102	-0.4538290365312775	-0.32072672820877945	-0.21748222903115427	-0.11333403549507523	-0.5464257015343267	-0.14768014862645867	-0.2625910792850009	-0.16780951886965056	-0.19827077961015985	-0.6551873552821694	-0.012342266633433166	-0.1913091476543345	-0.44020001644062706	-0.3109057252208273	-0.3478741893581982	-0.37887926483884565	-0.4564861614026211	-0.5199219246217366	-0.1414396169582184	-0.2687887140601034	-0.4152157258407341	-0.33803610979875404	-0.16841127837242892	-0.3185051937599727	-0.34664558534044154	-0.12320388492676221	-0.10159902393591008	-0.1053777775850211	-0.1541251294144573	-0.23065645954890304	-0.1860392538146218	-0.5657580511542745	-0.33567012789551215	-0.22835974489450447	-0.36546311698316386
488
489	-0.596783061169136	-0.32751654825064647	-0.1828313231104278	-0.18833977742233102	-0.4538290365312775	-0.32072672820877945	-0.21748222903115427	-0.11175448437446335	-0.5464257015343267	-0.14768014862645867	-0.2625910792850009	-0.16780951886965056	-0.19658101681321216	-0.6551873552821694	-0.012342266633433166	-0.1913091476543345	-0.44020001644062706	-0.3109057252208273	-0.34781195078069926	-0.37887926483884565	-0.4564861614026211	-0.5195900750389039	-0.1414396169582184	-0.2687887140601034	-0.4152157258407341	-0.33803610979875404	-0.16841127837242892	-0.3185051937599727	-0.34664558534044154	-0.12320388492676221	-0.10159902393591008	-0.10534117061042343	-0.15502311262397056	-0.23065645954890304	-0.1860392538146218	-0.5793725397323037	-0.33220072976455284	-0.2266050263386653	-0.36546311698316386
490	0.9492440076525115	-0.018343680041037785	-0.18895359257950559	-0.23271552883857688	-0.4742838281449381	-0.287701926715394	-0.1393511008285353	-0.2356000787300445	-0.3057213687689605	-0.2992570981550662	-0.13117495653586872	-0.16780951886965056	-0.24278020630149327	-0.5088843453623184	-0.24109380196831298	-0.11533231511048955	-0.2613865908387402	-0.27921894539740816	-0.2963013291924229	-0.28494284102891043	-0.35134696275157296	-0.38173963816323886	-0.20977375038150567	-0.180106434496381	-0.30104973863462076	-0.3184972625487751	0.21623223807442998	-0.24364654049154588	-0.2968144406997092	-0.12221674474911384	-0.2364060168887604	-0.21905779953232632	-0.1923127142089387	-0.21290374142915636	-0.21689369187439822	-0.4475663045825241	-0.2048366676504858	-0.21726563307731217	-0.3479897948869033
491	-0.6120188285248253	-0.36538924703135506	-0.2075341238633867	-0.1382162958799625	-0.5070046362972493	0.005582139437367186	-0.239853431287668	-0.13156953708414004	-0.6091058589746843	-0.3776468361614798	-0.26960418901965727	-0.16780951886965056	-0.2736554475087128	-0.74790783029878	-0.2740124803440399	-0.18173841403313623	-0.36478891323202184	-0.2988991386137928	-0.05051883687285629	0.11428542150945031	-0.47455882097084023	-0.5477100713113663	-0.2335549846365366	-0.17447945923136488	-0.2789712979181851	0.018966688740193832	-0.392303111488586	-0.2819104512262617	-0.3095089756553932	-0.11763928021655964	-0.24966128445175717	-0.21895275154976876	-0.212174627077771	-0.18892073350475216	-0.2285406817053549	-0.6925652119170083	-0.4243671200931317	-0.1509048041314668	0.04853205382397637
492	0.317177291229783	-0.2758133231195536	-0.20086947771555927	-0.2847765596136839	-0.6152030692574535	-0.23724965541163812	-0.24315709350518483	-0.1428157215161624	-0.6718742773677702	-0.39465763094723993	-0.30372311972678917	-0.16780951886965056	-0.19935330754624914	-0.7351435606913829	-0.30200880685655807	0.4015052566191899	-0.41757676248638914	-0.3292462240615375	-0.3768956353276593	-0.4105790315695931	-0.48009116597593193	-0.5465856792692559	-0.2712017103335226	-0.26636922969188154	-0.44962173038219727	-0.3400986161941013	-0.427019598917465	-0.315610758798459	-0.3567886652032313	-0.11160009660281428	-0.26444781550625707	-0.1639604124335052	-0.22209041687994585	-0.23979888210737346	-0.19280147124643734	-0.6572294005423147	-0.45342770206787014	-0.18778553858607797	-0.3808837513691176
493	0.31712500221028606	-0.2758133231195536	-0.20086947771555927	-0.2847765596136839	-0.6152030692574535	-0.23710538398533523	-0.24012147005092707	-0.14517676970588295	-0.6718742773677702	-0.39465763094723993	-0.30372311972678917	-0.16780951886965056	-0.19894532877965296	-0.7351435606913829	-0.3010768766500949	0.40165044772749	-0.41757676248638914	-0.32903401451794173	-0.37685982957866987	-0.41049697206779323	-0.48066443862173686	-0.5470221982839657	-0.2776805124575776	-0.2622118173611413	-0.44962173038219727	-0.33910484862367335	-0.42720665441739525	-0.315610758798459	-0.3567886652032313	-0.11160009660281428	-0.2637075689857699	-0.16321847474244702	-0.22209041687994585	-0.23979888210737346	-0.19280147124643734	-0.6577014109069539	-0.45342770206787014	-0.18778553858607797	-0.3808837513691176
494	2.908666642342171	-0.25648824628403233	-0.14436939169818258	-0.14331705412713971	-0.3113737981302986	0.3439210092287621	-0.12573345180750098	-0.187502536151006	-0.3089444880152069	-0.3629514362591545	-0.250670184128342	0.11789927238805999	-0.18635341025874877	-0.49164057146383294	-0.2623931179578708	0.10819093845990177	0.042363619448206484	-0.2984878115315967	-0.03518052564965664	-0.16218581012169403	-0.2850863608728633	-0.30143834469136593	-0.0921195314416398	1.185772678935493	-0.30569496398894547	-0.2332122590086925	-0.29081532501781643	-0.18468604223683627	-0.29391027136026554	-0.1121526579504716	0.2286302156882222	-0.17564954339960095	-0.18361658312552573	0.023562427286752313	-0.17878543805867717	-0.5057117055741791	-0.14660643179224042	-0.09374359516073276	-0.13648177489407515
495	2.801371298325408	-0.25648824628403233	-0.14512172790853858	-0.14246965540187778	-0.3113737981302986	0.34381509003553024	-0.12573345180750098	-0.18551400852658015	-0.3089444880152069	-0.3619275801289982	-0.2486924084701213	0.11789927238805999	-0.18506445414527775	-0.49164057146383294	-0.2623931179578708	0.10768938464403846	0.04056313879584592	-0.29954885926468305	-0.03536826431036904	-0.16319822427292682	-0.2850863608728633	-0.3021912163900036	-0.0921195314416398	1.1892371889495121	-0.3034376647406544	-0.2332122590086925	-0.29258869650073444	-0.18468604223683627	-0.29391027136026554	-0.1121526579504716	0.2286302156882222	-0.17564954339960095	-0.1824375901493041	0.023562427286752313	-0.17878543805867717	-0.5049250215654977	-0.14660643179224042	-0.09232108873611142	-0.1366868318614231
496	-0.7045387440576348	0.44026884169054625	-0.1335951085249866	0.053461023255787735	-0.5612768106313635	0.46053848734280634	0.246998587778463	-0.04786151313457019	-0.40487023590447113	-0.03729217451405926	-0.08951000879799495	-0.14382438589075344	-0.14159035188560942	-0.3935436529219791	-0.19593436554415553	-0.03654455452429218	0.19008981358604268	-0.27394066943762063	0.24206851506446012	-0.06823586202209465	-0.47131020666016277	-0.6321412925738771	-0.12038904942339385	0.30731767239139074	-0.19117194458323297	0.04468533574081134	-0.03319013893620048	-0.061816978313895384	-0.40798071988835405	-0.1090750885846311	-0.13402121704852074	-0.19611362788687342	0.07238882569356395	0.4180087977197066	-0.20341278112039135	-0.6161056869329801	0.13081669774296573	-0.10648021288678924	-0.01844230186221928
497	-0.5473540647929291	-0.019131873004239127	-0.17475139795212993	-0.0993769877355111	-0.18358678105996895	-0.025245716839804387	-0.05852207722511121	-0.20904169352943508	-0.3838177647710703	0.020860840245494686	-0.0020992598130885626	-0.16780951886965056	-0.24790194126191406	-0.4514625782064948	-0.2534158408768454	-0.11694221188263841	-0.04650847657429073	-0.1886272601119035	0.2422384259803407	0.1859996034999161	-0.4093142427533597	-0.41767050684045676	-0.22032570731862505	-0.1790332922246225	-0.012224956265477316	-0.320255288403431	-0.2782235088051201	-0.21488634250460711	-0.3795872881346509	-0.11477041734252004	-0.07744077066295017	-0.23116623376423887	-0.12160515620617174	0.04325192679316378	-0.20700283130685945	-0.6583343640988245	-0.1738489740186417	-0.12082591398910728	-0.02440832627210167
498	-0.42424684048854217	-0.2983575985557478	-0.1253304077486088	-0.07375681953709644	0.4344514489695562	2.6129655269575705	-0.15112141424353226	-0.13850760783330643	-0.15511472859686312	-0.20283304040611755	0.0944509121451772	0.12291936575808363	-0.14785805009659753	0.020664418994619127	-0.15518101925670094	-0.014988329434819763	0.09739915734477013	-0.22450914753335907	0.40145653204912835	0.17476844238432332	-0.29947147877049035	-0.438793366036533	-0.11798734938880784	-0.052042365212765944	0.05468149998761891	-0.14273252879290224	-0.2580346961052817	-0.1768697594267016	-0.35242443849872074	-0.1112556427747013	-0.19162566604556835	-0.20103921224858173	0.014025773647893374	0.507961358663063	-0.21403824154871895	-0.4866578736505249	-0.18112278566346932	-0.030464685232888908	0.023015823763596926
499	-0.6568584916883361	-0.3725240477807362	-0.20866680953771977	-0.2918337522168609	-0.6088481583859748	-0.32767408592096187	-0.2733333545393379	-0.20683355023486366	-0.6575680162697699	0.04882373191295619	-0.2640151850008649	-0.16780951886965056	-0.2844250352841926	-0.5810906491578299	-0.33703557296334036	-0.18778282090346257	-0.39924492302920744	-0.3320910859475172	-0.36989107841416535	-0.39235442291675726	-0.3878859871921273	-0.5966108337057001	-0.2724336892964208	-0.17042985330295443	-0.46995651255679927	-0.3721596783716705	-0.45501887731682616	-0.31584426278462635	-0.13503588675384656	-0.1200745834113708	-0.30452637973007635	-0.2652919767485496	-0.24964412799450209	-0.24666761336045911	-0.2155362892823508	-0.7643059508237194	-0.46032063171024673	-0.22482047970447488	-0.35044449951527396
500	-0.6578106481128232	-0.39359422676878386	-0.20866680953771977	-0.2918337522168609	-0.6088481583859748	-0.32767408592096187	-0.2733333545393379	-0.20360930417332704	-0.6575680162697699	0.05064518519565109	-0.2646863166584251	-0.16780951886965056	-0.2844250352841926	-0.5810906491578299	-0.33703557296334036	-0.18778282090346257	-0.39924492302920744	-0.3320910859475172	-0.3699139933340684	-0.39235442291675726	-0.3878859871921273	-0.5969105080502927	-0.2724336892964208	-0.17042985330295443	-0.46995651255679927	-0.3721596783716705	-0.45501887731682616	-0.31584426278462635	-0.13503588675384656	-0.1200745834113708	-0.30732118802931535	-0.2652919767485496	-0.24964412799450209	-0.24666761336045911	-0.2155362892823508	-0.7678701109435216	-0.46032063171024673	-0.22482047970447488	-0.3532498071058113
501	2.1255516873488483	-0.46275085740878946	-0.17528132955501066	-0.1106627320748024	-0.42796496496810277	1.2235197229366475	-0.24704680744662	-0.09562351831142564	-0.6729488856522279	-0.26145852302430983	-0.22043106172922666	-0.16780951886965056	-0.22069934824004347	-0.1906914544187061	-0.2509103537388798	-0.01992916388715452	0.9585361416308835	-0.2631464174910314	-0.20284275811893382	-0.22468972015741137	-0.3516133930511401	-0.4169607650537714	0.12277988918260407	-0.12695178166559906	0.022060626863323617	-0.33153691009767405	-0.35378259739008755	-0.23524766666535707	-0.18216784079082407	-0.10538669988778365	-0.27143949503093395	-0.22493479411846393	-0.18058508588542782	0.3261399051020799	-0.1924825886891122	-0.4805984614456123	-0.22799425686418698	-0.09440181660925176	-0.2688115382545342
502	-0.5507659835741668	-0.14742894690679614	-0.19777704832698687	-0.2599515150283904	-0.5269413534169712	-0.3163625945275709	-0.28392428687485105	-0.13602539451209006	-0.617449274149514	-0.3092090624850053	-0.2730277230281807	-0.16780951886965056	-0.19713331905072912	-0.5286878119727091	-0.28942473544248554	-0.16270503521116916	-0.33675589051319527	-0.06490762454143888	-0.3679149413316104	-0.3797619574970183	-0.40917620825046436	-0.46790049659357175	-0.11701863009052664	-0.25794323071457936	-0.3505798307289784	-0.3457540190176031	-0.33639482851941294	-0.29589992444943525	-0.28615308825317426	-0.08412373961400944	-0.1904494775793053	-0.21112714867189397	-0.21504959328815415	-0.21424712741325166	-0.056601483521543816	-0.32195526698246213	-0.2946571613915895	-0.20183781161172243	-0.35543857849902905
503
504	0.1477811945377929	-0.31028488733039666	-0.19891608719004358	-0.26298865743581445	-0.43865017768020376	-0.25044247282050813	-0.22112815796575938	-0.14439621221786222	-0.5886765903587521	-0.3082018308489621	-0.27998319057445703	-0.1198392529118563	-0.25038912568518257	-0.5286878119727091	-0.3366549673427697	0.45538165169453854	-0.3143080801570364	-0.3148869871780236	-0.35742574173535274	-0.395075407661211	-0.33821813097608167	-0.289956306635865	-0.23099175751487658	0.14616270625783503	-0.3787492154395669	-0.335488406113557	-0.3556710180979109	-0.2767462716431539	-0.16531592512879717	-0.11433231513215507	0.1047307883503083	-0.2354880901151762	-0.21686138422620438	-0.20700987199811055	-0.10724304581068665	-0.5296892196980172	-0.32273346214371845	-0.19715480900192503	-0.3069679172336521
505
506	-0.4478694700086323	-0.17127133457755445	-0.17354455920738562	-0.2255619937957341	-0.293133239919449	-0.17971199417031522	-0.2556988233948926	-0.058337466150911746	-0.5537103001723475	-0.22593439462209525	-0.17382015559185615	-0.07986403127265192	0.07462730100194999	-0.20048056864026031	-0.21674265496461526	-0.15966183748971438	-0.03884347270294338	-0.24407690635181062	-0.31404237639682664	-0.2971321275540569	1.2237755825349999	0.4218420842423201	-0.2894502755098036	-0.28901351586642304	-0.2662163717522655	-0.25216188009381363	-0.3369303086086192	-0.28643203896858044	-0.06725953878494165	-0.1103893952234408	-0.22703883924648469	-0.2002065909982099	-0.10714121615376988	-0.21113779551181194	-0.0933307830211218	-0.44726012657464953	-0.2694927043851725	-0.15645091394813104	-0.2590026591256055
507	-0.6386233450366502	0.7963200378460357	-0.13434271072005177	-0.12237903988129253	-0.46481052603402645	1.1972171027065142	0.6689597331855424	-0.14601525784510117	-0.11803881165590713	-0.38179883001126	-0.28012537402119403	-0.1198392529118563	-0.14788219681050074	-0.5093815035445372	-0.2513908268006204	0.07333201779932873	2.333315279034723	-0.25713755170868396	-0.07769240425475513	1.415024925222578	0.01064115041090412	-0.5584783601634141	-0.17507612957276214	-0.19908268037007884	-0.07960311010560928	0.4858810539471732	0.9793553931681117	-0.02391062236931969	-0.19998232442228736	-0.09757490552011935	0.2116517741770056	-0.21348028584614667	-0.08053071180004928	0.2006496250659182	-0.1842699856780429	-0.5348747127317424	0.2918161997673663	-0.11030532314303725	0.27617113185718184
508	-0.5352244676363563	-0.1688517467170633	-0.13462422487795792	0.05726842941326212	-0.613597507339009	-0.18196103325852722	-0.16686512679277227	-0.17355831078602016	-0.548388415112298	-0.26618723256738375	-0.2055971566703663	0.21195508663919063	-0.23121516694091124	-0.6252193541135684	-0.24028168254552673	-0.06515022422766198	1.0217178471627155	-0.1215231522962423	-0.10386789025653728	-0.22141085787765305	-0.18573922125622033	-0.46933912044824394	-0.19880584382457314	-0.2779483593536227	0.08277771796538091	-0.05183186339491664	-0.30527334770623804	-0.15996551361531836	-0.25742950028988704	-0.08804618240224997	-0.21388214229036104	-0.18806897775904502	-0.10364163790649328	0.07295492508830663	-0.1117732662987734	-0.5875613696701294	-0.25154628527404627	-0.1313449295469764	-0.13734668756276291
509	-0.4578011271998685	-0.0981839337117658	-0.17188273951734076	-0.14122160941161951	-0.5678168977198192	-0.2791542388661542	-0.02376883367450201	-0.07536660154090039	-0.25533277634362556	-0.3323048974492257	-0.18755456817667335	-0.03589128745680701	-0.08243258573309849	-0.2970121107811197	-0.07334400134270591	-0.15096562018931786	2.678389533439244	0.362822193073803	-0.10699679703752468	0.38487508390618597	-0.3443692978326708	-0.5802822074229732	0.15239726738671344	-0.3066711404722912	0.1519425847079958	-0.08574654355654858	0.24795139719610498	0.32478599851054707	-0.37133338354377116	-0.02320348503274941	-0.06872457412406476	-0.04793873091042361	-0.15391763706853784	-0.129271335740921	-0.19946348114651044	-0.4311544881181291	0.25460966472779173	0.4106923587901546	-0.25661134177309014
510
511
512
513
514	-0.23585816428021705	-0.31413244577592386	-0.09877838062462257	-0.1913662777808028	0.30660666145555837	0.03718673231515718	-0.19825147260422488	-0.03962669895915885	0.12435220275138045	-0.026738505363762727	0.0616995624237161	-0.16780951886965056	-0.14384172607221177	0.293268000377403	0.376637430883685	0.0530388455656095	0.07214679058016404	-0.28157713256765093	-0.17666049278911314	0.005581913720862206	0.30197079132084975	-0.43162438164292927	-0.23172160474799677	-0.05071593159107732	-0.12024270044329619	-0.2994715001905808	-0.2569239103126255	-0.09004461646185943	-0.25764023830541544	0.2277662365453393	-0.10406964835749824	0.18832433523345232	-0.05657746773625564	-0.03305283063161363	-0.16796553053350288	0.21737286820612758	-0.12443849642224615	-0.16146171785419375	-0.2819454685230242
515	-0.23585816428021705	-0.31413244577592386	-0.09877838062462257	-0.1913662777808028	0.30660666145555837	0.03718673231515718	-0.19825147260422488	-0.04982737453945005	0.11668085435711222	-0.026738505363762727	0.0616995624237161	-0.16780951886965056	-0.1450461314758053	0.293268000377403	0.391680816560466	0.0530388455656095	0.07214679058016404	-0.28157713256765093	-0.17678235818077442	0.004193785649765157	0.30197079132084975	-0.43162438164292927	-0.23172160474799677	-0.05071593159107732	-0.11868219197459609	-0.298880526759789	-0.25640038839579626	-0.08774045706434623	-0.25764023830541544	0.2277662365453393	-0.10406964835749824	0.19123665446393004	-0.05657746773625564	-0.03305283063161363	-0.16796553053350288	0.21458599865107084	-0.12691136527399882	-0.15769136192501668	-0.2819454685230242
516	-0.6009344294993267	-0.35163679738678527	-0.1873122664389869	-0.2368555928545406	-0.4557270717350344	-0.3202982172127193	0.13735499287124656	-0.23426528511740424	-0.6872449003284546	0.8494842278312356	-0.1822673271443145	-0.16780951886965056	-0.22349084586214019	-0.31085804928829247	-0.3508947172411174	-0.16151818009634328	-0.2778787518335498	-0.3325775050593186	-0.33023496469861113	-0.4045948817799398	-0.06302218310584828	-0.32233110751122734	-0.4097202211164261	-0.2731289564512798	-0.39719793015493626	-0.3613494090507323	-0.437058600912023	-0.3011710309277617	-0.306402667485859	-0.11623407700639822	-0.08577095171096527	-0.24177502919165483	-0.223640196019965	-0.20597439047645208	-0.20086271889096005	-0.5316608643830606	-0.21130368754173856	-0.22561202162622318	-0.3848333596818673
517	-0.3612187934918297	-0.3834928241192461	-0.19777028847564918	-0.26855809512949785	0.1120879860024529	-0.3255312117982031	-0.23466187469210872	-0.16647354844802015	-0.620623074824504	-0.27700374441986636	-0.2475218392251178	-0.16780951886965056	-0.19317622169324958	-0.32576080583560163	-0.30208702656331704	-0.1329099004011118	-0.4028250487048906	-0.3197895132541591	-0.35880397860375124	-0.40849312907371454	0.018078708204458255	0.1684281587961403	-0.12960771074777772	-0.23368605897247074	-0.3200731635769802	-0.3358694866043687	-0.409260171448218	-0.308496524772245	-0.19253002174866965	0.28536083655603417	-0.2211457964154116	-0.2305598815224797	-0.22503458508995264	-0.22561107730678495	-0.1895429368797418	-0.49754931809685077	-0.3845585459116016	-0.15277511337767122	-0.39484602264495006
518
519	-0.4937072310129632	-0.3889436706121918	-0.1878468768353784	-0.2607684550561813	0.041807534109787395	-0.28988799869947257	-0.19480562161972118	0.052055085403105814	-0.6279835206514666	-0.2698773909886466	-0.26559462191273436	-0.16780951886965056	-0.10870487282900879	-0.7582496837454403	-0.26768415620887986	-0.07337871872718717	-0.24007807397632247	-0.3045973778254417	-0.31078737473865625	-0.3422932451165451	-0.3245754480204854	-0.4527165527328295	-0.16647397844956563	-0.16989836770493763	-0.3665526090687251	-0.3169698814716565	-0.38195046747118305	-0.3217378950258529	0.04054247978918512	-0.08459013156071168	0.719883340286263	-0.2235218030297458	-0.19375216143731064	-0.21117692007969763	-0.17907288378267566	-0.4412162195734529	-0.22344634808879166	-0.2223137722187515	-0.29703028685956195
520	-0.43945659384319785	-0.3366748509194131	-0.17273225836860678	-0.24563421705136887	-0.41575987287060884	-0.30974814099171766	-0.19323107441019458	-0.02388657000411114	-0.5321322169053083	-0.42464464997350415	-0.2851369143080877	0.056051722305268475	-0.19558022470921857	-0.702444587826256	-0.2522877736884111	-0.18181743775372738	-0.46052225416659265	-0.3269001135268562	-0.3368812397116552	-0.37660190629910545	-0.490033406200946	-0.6151301266754974	-0.1312513602126479	-0.17719090102612334	-0.42141250734492225	-0.3254891360264265	-0.415352377094782	-0.2510960627722643	-0.3802476004948443	-0.06243768011608087	-0.23748213495129653	-0.2284744472246608	-0.1972385453727044	-0.2159556339378174	-0.22717213709431242	-0.5213267790398005	-0.35328399057751264	-0.2010521055990786	-0.36350563182931395
521	1.6352497733531304	-0.10371705851169963	-0.10953246040717837	0.014747040306043235	0.026505422440536212	0.012771056224576501	0.3843673674849331	0.02769037662585806	0.7436681373901883	0.3028862935673945	0.28076928541452006	-0.08469272140577615	-0.16729491911472236	0.34735982711842145	1.9707740434121308	0.06225364111752227	0.16949325017023706	-0.15751564388835626	-0.0744093971003918	0.1457005490302402	-0.24922580374004816	-0.383570722455357	-0.08666447267132765	0.29283757810645333	0.5384012891483868	-0.19211736457639783	-0.04034366994546051	-0.17848436666271958	0.12301829578619901	-0.09815398121088585	-0.2252930617193381	0.2783922570919853	-0.14743906242176308	-0.151124268269503	-0.17488751458139484	0.2355335591633898	0.46706551508471145	-0.20745400873788392	-0.05900621657819893
522	0.24046051211102273	-0.3019778383423584	-0.19837253365157323	-0.2593677755533312	-0.5024160267926465	-0.2863798861110448	-0.2509946519204105	-0.06234098839973816	-0.5034144541906009	-0.32124011234912786	-0.18331250077752473	-0.16780951886965056	-0.23800473757839805	-0.4514625782064948	-0.31959814948026627	-0.167229604566507	-0.4058302257347409	-0.26853322062232526	-0.3292414727741092	-0.373174282916881	-0.5250843094485705	-0.5911645110066205	-0.20549569809080956	-0.196496642707578	-0.44435274204625497	-0.32950251752462706	-0.4035205154289857	-0.28955631602110127	-0.2475248147985237	-0.10480359201428567	-0.2275097167918066	-0.22860547106182585	-0.2261376698313959	-0.2191563231374968	-0.19897467143912934	-0.4683412939057542	-0.266879898324772	-0.1261232838022223	-0.36622075253806763
523	-0.48149711162683023	-0.2625213487786736	-0.18187625451077408	-0.2480490708680104	-0.06316387338578826	-0.23009997607924398	-0.23388432761863914	0.16941558295289474	-0.5447292025184789	3.2674752043445343	0.8525769830914767	-0.09624262591771905	0.15734261014487944	2.1501488923923473	-0.2995288598257271	-0.173239000130079	-0.3694370308255452	-0.26527787291449645	-0.3739413979307886	-0.35852317686264384	-0.4726063088020652	-0.3964909040363722	-0.11553506995286235	-0.26285494658126235	-0.3340326538103231	-0.3318042621272137	-0.34548788220413285	-0.3005760830413481	-0.13952321212689842	-0.10790952381309483	0.07051382582574786	-0.2212500357546685	-0.20282550240075328	-0.1915576086828155	-0.17466551554849466	-0.16962874099883724	-0.34408887694406454	-0.08574165829571322	-0.35087791938022317
524	-0.4811745946904825	-0.2625213487786736	-0.18187625451077408	-0.2480490708680104	-0.06316387338578826	-0.23009997607924398	-0.23388432761863914	0.16702211570229114	-0.5447292025184789	3.2667904127863054	0.8525769830914767	-0.09624262591771905	0.15682395501321594	2.1501488923923473	-0.2995288598257271	-0.17279687018235468	-0.3694370308255452	-0.2649714205262104	-0.3739317124709113	-0.35852317686264384	-0.4726977473079655	-0.3965112090453406	-0.11553506995286235	-0.26285494658126235	-0.3340326538103231	-0.33152011122814423	-0.34548788220413285	-0.3005760830413481	-0.13952321212689842	-0.10790952381309483	0.07051382582574786	-0.2212500357546685	-0.20282550240075328	-0.19217611743507085	-0.17466551554849466	-0.16962874099883724	-0.34408887694406454	-0.08574165829571322	-0.3507702292281199
525	0.4414115958776424	-0.4247595500984834	-0.17614649321378117	-0.24103930813494676	0.5842011065904714	-0.3101629224969057	-0.22542963674629013	0.8053084373217249	-0.4380180054691601	-0.049842194619917096	-0.05750542787054192	0.538294863333934	0.566703798465878	0.5324374208322569	-0.2603198154649534	-0.18772269222662555	-0.2633640935264037	-0.23893800734170784	-0.2640220493512225	-0.33429550636859645	-0.4639266106180701	0.23843596729084585	-0.23015147639555164	-0.2416572274377894	-0.3306376612827983	-0.23850722413708356	-0.3983692484234006	-0.29461188115565856	0.11621781748446289	-0.11890475106906746	-0.1310969841188393	-0.17807662841292407	-0.19863446844305044	-0.2415654685238679	-0.1282824197399652	-0.21723015794056288	-0.31261355309498484	-0.15845692078156504	0.9854795182770693
526	-0.5413461373590157	-0.46782626652316084	-0.20911247560765947	-0.2679098535802367	-0.6430278992370596	-0.31756631393908213	-0.27823541018894016	-0.5747848150794982	-0.6920282393894013	-0.4201286604667279	-0.282912357528267	-0.11184420858170267	-0.3579931462846667	-0.5673004288290527	-0.36256232243830777	-0.21759492696494898	-0.522667146520608	-0.2635603589893759	-0.3346486916592994	-0.4114008430659084	-0.4799809400976423	-0.5776483137823367	-0.49388007149586627	-0.45899188932809293	-0.427590578024974	-0.35019813904800084	-0.3312445455067812	-0.29429143225610566	-0.2802102769524588	-0.11991811833590982	-0.3546841358753756	-0.2632986985954797	-0.24831135817204347	-0.25861679430749646	-0.029593139837395182	-0.9134868765893749	-0.5567885755742643	-0.4223312034170415	-0.3893365373386408
527
528
529
530
531	-0.5832442079475538	-0.1253052590341108	-0.10211011796900023	0.12875215523075176	-0.3650741978924615	-0.21982935996147218	-0.1379833380495499	0.008298044798245495	0.1276565792187384	0.39860107107782916	-0.0007090906780761842	2.3746145777029066	0.024128007927645547	-0.23909318528249712	5.493596646430083	0.30271068634585097	-0.021754842145852302	-0.10335807954628932	0.5513217170377848	-0.13317304157377513	1.3240027368560072	-0.5403071002877621	-0.08362966075230359	-0.24428663182605595	-0.24221092965048635	0.3926789472510474	0.036281402631308544	-0.213405241538814	-0.1960204502021521	9.756641648109962	-0.14514391940711277	0.6731663342670416	-0.1563655665885449	-0.04844027228188814	-0.17194354376972318	0.42728085654976067	-0.2721565656548515	-0.07107913705726567	-0.027345894820241405
532	-0.418343411519413	1.052381916775948	0.49271549164887046	1.7777914933853567	0.086191811551907	0.7875895122813685	0.12807991183384812	3.888876137270099	0.7743910507742016	0.9518807761856218	0.503650374437687	22.474156021072577	1.4474809059324754	2.8306098554391537	0.6554811854862463	2.1586882801212894	1.1930385927897076	0.6773525555768124	1.7584979774478378	0.05985379476137644	2.320477669914965	-0.3804277019161735	-0.06605200349706408	-0.11950680505482143	0.41010918122148543	3.62583993366991	0.17878968263037556	0.4806227620079526	-0.11183062354030772	32.31579796514585	0.7017306192827905	0.08800072017520758	0.055437276036298104	1.0353512780261969	-0.11714694959791468	1.0077684154183892	0.2977351279318631	0.0717730335988266	2.613546230592945
533
534	-0.6838749239918602	-0.29369952182989223	-0.18526655957706523	-0.2813755705923967	-0.6166339763382754	-0.3170650047090828	-0.2504112999657548	-0.11455210781088551	-0.6772482255187264	-0.42436850755628835	-0.32334693115064955	-0.16780951886965056	-0.2705620833451932	-0.673025451189097	-0.3642848587345432	-0.18640765195152026	-0.4550713285986022	-0.32320828208587654	-0.34304865083359765	-0.41250187602564664	-0.3039829008182656	-0.5949691616279649	-0.32887231318282545	-0.3133622341962355	-0.4751992115416348	-0.3308608687360487	-0.4251188948802186	-0.3099506305433997	0.596024233605027	-0.1106866788667395	-0.3011309672159442	-0.24906227401594594	-0.20293220298300835	-0.23679671841842662	-0.1836459951315476	-0.623098464569901	-0.4318574065384487	-0.23185941720664147	-0.40449430754312304
535	-0.6831548668531013	-0.29369952182989223	-0.18544687851886926	-0.2813755705923967	-0.6166339763382754	-0.3170650047090828	-0.2504112999657548	-0.11214811670475446	-0.6772482255187264	-0.42436850755628835	-0.32334693115064955	-0.16780951886965056	-0.27178085971092947	-0.673025451189097	-0.3642848587345432	-0.18805216214376463	-0.4550713285986022	-0.32320828208587654	-0.34286997525630597	-0.41208816003585713	-0.30067974260161534	-0.5949691616279649	-0.32887231318282545	-0.3133622341962355	-0.4751992115416348	-0.3331282769306637	-0.4251188948802186	-0.3099506305433997	0.596024233605027	-0.11538063113828366	-0.3011309672159442	-0.24906227401594594	-0.2038224629876938	-0.23679671841842662	-0.18764107045003448	-0.623098464569901	-0.4318574065384487	-0.23582589996894926	-0.4048396076062213
536	-0.09622577680358393	0.540002182368826	0.3188054206782773	0.2439462297434311	0.24805896686333767	0.43628147408780554	-0.037443942665424085	0.15348280991888913	1.3895836564453758	-0.0794087100421186	0.25275177292104944	0.032066589268552784	0.02317614661116729	0.4173213013824004	0.16594992317028004	0.1661455795772072	0.2869294825929554	-0.13377469890030302	0.45129713151579287	0.09305041928743545	3.015233837159818	-0.36616303717536114	-0.1474381986634965	-0.1784839198835335	0.48144022210536735	0.2564707506660567	-0.015884300012594887	0.08346483749299959	0.16550057039478955	0.27404529589934645	0.12241291159349911	0.0604890960235249	0.29366886429784056	0.1392820593898641	0.0414644315168223	1.261323531261439	-0.17310460249471435	-0.05422381515637947	0.36013028753174875
537	1.6068472423416094	-0.32885796531179773	-0.1926052360091321	-0.22825683444654965	-0.365696374332972	-0.3184991038324982	-0.29336479602243754	-0.10513024465551143	-0.4433911196178215	-0.29702061397933477	-0.23410009778793134	-0.09351928396882316	-0.2406511471850222	-0.25891205067959483	-0.2729671563366674	-0.18903997775402784	-0.23503526585966242	-0.2642321206263064	-0.23228553214615516	-0.35680333497060673	-0.35673306932404375	-0.4471092777018041	-0.23045773616357565	-0.2906061336809275	-0.20581499777848897	-0.3064647094175881	-0.4079838996441747	-0.29547790709498123	0.3340905888653622	-0.11506216240205346	-0.2467021540288457	-0.2122192779674574	-0.17504893902828456	-0.20637237447394977	-0.1467951725803379	-0.3759995761431179	-0.42655144592431976	-0.10896556198735863	-0.2838346632655478
538	-0.5795405677295863	-0.14696895917234215	-0.18762853737197707	-0.22638166220615052	-0.4450181572069713	-0.23587738767972466	-0.1645794303887042	0.060827313333278926	-0.5301637226618017	-0.33881486871420813	-0.28539468393218276	-0.10889866593435996	-0.05726359888541024	-0.5723810363242368	-0.357305063437674	-0.17009286491294015	-0.4576374514660485	-0.1433407123417583	-0.12650364394074048	-0.3536241471984647	-0.28875299932194554	-0.5606150325137418	-0.1564902491690885	-0.28737709984689835	-0.42918951640466957	-0.3479960603132617	-0.3549036646234551	-0.2852594133689733	0.021204941890600144	-0.11594061140977568	0.09851335098986942	-0.23872593256877803	-0.21883386597130075	-0.22559749334390378	-0.19727437376023807	-0.4695534859883163	-0.18869407636286278	-0.1465917006317202	-0.3664279266685344
539	-0.5805968206464068	-0.14696895917234215	-0.18866808572091273	-0.22935201764868396	-0.4450181572069713	-0.23587738767972466	-0.1645794303887042	0.060827313333278926	-0.5262666040148613	-0.32804821332849626	-0.28215758508951994	-0.10889866593435996	-0.05964705368594097	-0.5723810363242368	-0.357305063437674	-0.1691830080323511	-0.4658331959067325	-0.14210096185451931	-0.1294625433603267	-0.3508247944815397	-0.29165916266608266	-0.5605590977166571	-0.1564902491690885	-0.2708987741753523	-0.42571731712391603	-0.3479960603132617	-0.35593968690967903	-0.2852594133689733	0.021204941890600144	-0.11594061140977568	0.09851335098986942	-0.24019258168760432	-0.21883386597130075	-0.22559749334390378	-0.1952807619505478	-0.466795951581973	-0.18869407636286278	-0.1465917006317202	-0.3667926824288734
540	2.1425451605202013	0.08472455400971955	-0.12379090256728781	0.23613117465502725	3.135056376791734	0.6067534564773577	-0.08052520883902563	0.8882171161556423	0.5095957903237104	1.2962854167949323	0.5726495134809613	0.5076338812290817	0.4845274554306031	3.8365350982051303	0.03768128766482918	0.5801145886053576	-0.2668209544115081	-0.20138520333619353	1.5528366534369762	0.14825685552133416	-0.05049578153631403	-0.2623879565720101	0.9193800364441784	0.1862765686791108	0.03328313961528553	-0.05052896390187786	-0.1550377451844947	-0.06330787664213601	2.27185148112916	0.28057757966290137	0.5754719472719082	-0.1324527460371751	-0.09590615399303898	0.46797793374578717	0.6646332899150456	1.4214854293656904	0.09108856184862853	1.2526295325927832	0.14536341329404592
541	2.1426805260663375	0.08472455400971955	-0.12379090256728781	0.23613117465502725	3.135056376791734	0.6068797231608241	-0.08052520883902563	0.8882171161556423	0.5095957903237104	1.2946058894246042	0.571784796966409	0.5076338812290817	0.48347025718376474	3.9363953141575436	0.03612733190233351	0.5791222116997309	-0.2682977033059122	-0.20138520333619353	1.5521081883054177	0.14404816646667032	-0.05141343058372906	-0.26213933333802103	0.9193800364441784	0.1862765686791108	0.02894753981763497	-0.05052896390187786	-0.15579157210369884	-0.06437482734341914	2.2769745942787596	0.28057757966290137	0.5754719472719082	-0.13228800569378507	-0.09622848946058386	0.4659085227198436	0.6646332899150456	1.417836825955859	0.09223363413281804	1.2517565930367032	0.14646324682657455
542	-0.6433113077130309	-0.3977949338677375	-0.19586235648683933	-0.28515683271369757	-0.4792767680673327	-0.32125057557473	-0.25657910230713477	0.025835862865472892	1.0852294743799231	0.055870115196755006	-0.16655192280936235	-0.16780951886965056	-0.11082510719310094	-0.4675908934870175	-0.3490059474879422	-0.18905988942007032	-0.23968349544883738	-0.297923628805878	-0.24092751690503766	-0.26429282683184446	1.3005596415266003	-0.6002675597460148	-0.04789502996243294	-0.2817234670432798	-0.39368171181026346	-0.3413866754223997	-0.3496643099031793	-0.28813475808813654	-0.21224701522503536	-0.1194178164271543	0.017354314887331954	-0.24455118997052228	-0.22689516548169952	-0.2303215027294658	-0.2221153501832129	3.005698357375009	-0.39529604128602147	-0.06167203527982739	-0.3929046059640975
543	-0.6432248640755676	-0.3977949338677375	-0.19586235648683933	-0.28515683271369757	-0.4792767680673327	-0.32125057557473	-0.25657910230713477	0.025835862865472892	1.0852294743799231	0.055870115196755006	-0.16655192280936235	-0.16780951886965056	-0.11332873894204858	-0.4675908934870175	-0.3490059474879422	-0.18905988942007032	-0.23968349544883738	-0.297923628805878	-0.24092751690503766	-0.2644437504207942	1.3005596415266003	-0.6002675597460148	-0.04789502996243294	-0.2817234670432798	-0.39368171181026346	-0.3413866754223997	-0.3496643099031793	-0.28813475808813654	-0.21224701522503536	-0.1194178164271543	0.016508971485993142	-0.24455118997052228	-0.22689516548169952	-0.2303215027294658	-0.2221153501832129	3.0067764062395517	-0.39529604128602147	-0.05466496722761773	-0.3931134911808421
544	-0.2152040695850648	-0.17310342374478913	-0.12524173246308426	-0.2212852525064688	-0.31613761600952406	-0.2468110443613859	-0.17320284361128244	-0.09745298527938323	0.5787730843526574	1.6555786436906872	0.5689133480937497	0.22264613426711896	-0.011839844569781524	0.9031218994006732	0.21966187642703172	-0.12794137582034673	0.009248745172513603	0.04856908135839488	-0.15084588603088137	0.10451337818789944	-0.3012289683385334	-0.44756738153246217	-0.23354682332539276	-0.1667455332537397	0.05648029054024154	-0.25976131480058434	0.025791771765426245	-0.1071502480736902	1.1228920777152005	-0.05687724769182904	0.5007607508330228	0.02139096131515653	-0.08979984097477464	-0.20246440651646344	0.19275707150396218	0.1448894595085573	-0.05660485552692688	-0.1259502713658085	0.0039591542327991475
545	1.785623898830403	-0.13903868030969105	-0.12774470297803647	0.04245885303461535	0.20982696232510392	-0.025005805000884326	-0.15672163954752974	-0.08605049561986733	-0.04555012146868255	0.09055854868287092	0.13319571882772865	-0.01089743398691496	-0.12281940098070261	1.6691639918767898	-0.10094352699728118	-0.12843675513162855	-0.11775439392896171	-0.237856421190466	0.9321098220074693	-0.012834045001134591	-0.27176308414483286	-0.24474852925123783	-0.018194295463278668	0.2080688796813433	0.26932657973377916	-0.14854254143266313	-0.17502557637368318	-0.11444908587336389	0.23285243196016459	0.8253610453717665	-0.1574185694663945	-0.10926115197919015	-0.05822706225279257	-0.03706583973687013	0.09079178741567422	-0.011926897710175752	-0.29088928460580227	-0.23573701276476497	-0.06831609324863193
546	1.0623067999520772	-0.02490226894177985	0.3073752839262113	1.8512444449119703	4.3711415534924045	1.6635104517161978	-0.19153534532611913	-0.16492125190979823	-0.3947892450071902	0.7807320934470408	0.43415993199143965	0.1701452534676023	-0.17897041256197063	3.4846926621715295	1.6442465027622546	0.6094664354005839	2.025215112544124	-0.21379483526211404	4.473661934473025	-0.19179415709578643	2.2143641020237244	3.00044618327509	-0.07007830891196562	2.5772815471240365	-0.08615476931928656	0.5552699927793413	-0.29950253947280153	-0.12067722086253779	-0.14228155016571942	0.9130984300403151	-0.053729811969433924	0.3975967964273281	0.04564897260395816	2.306418948705407	-0.13557075695850065	-0.5116763989243147	-0.18587644215101806	0.16555937242518448	0.6742657813911197
547
548	0.8446541524142316	-0.046240267865240346	0.08115132680223543	0.2660525104900392	1.12784389433301	1.3496296264155354	-0.20263116432286296	-0.34363400896949503	-0.46279507888889354	1.1317798111822077	0.7538365908553696	-0.16780951886965056	-0.27837714584888884	1.9051753480457718	1.2662999532954915	0.2302822804436321	-0.08179998896405198	-0.2601859824513422	0.9965164069850883	-0.21832868293307683	1.2372354551899827	1.541944891590824	-0.16852297832544197	4.033598692983526	-0.19715757524595967	-0.026441748747407283	-0.27826289121120035	-0.21881585455020441	-0.2276792953138586	0.007747104778255861	-0.2284662765080097	0.17413191908591016	0.030994118564232738	0.5658527987547053	-0.1153301520172043	-0.6722436894212126	-0.4137017967138333	-0.1508943555314501	0.6050301289822758
549	0.845194360340968	-0.046240267865240346	0.08206566238823583	0.2611873868740616	1.12784389433301	1.3505882756227585	-0.20263116432286296	-0.34363400896949503	-0.45625870359060994	1.1292911683167923	0.7544723647242728	-0.16780951886965056	-0.276724385132535	2.0038207194984357	1.2832752513701604	0.22468945677756713	-0.08179998896405198	-0.2601859824513422	0.998069830292756	-0.215785406955595	1.2372354551899827	1.5428862525252134	-0.16852297832544197	4.033598692983526	-0.20050286752739835	-0.031278566326747956	-0.27826289121120035	-0.21881585455020441	-0.2276792953138586	0.007747104778255861	-0.2284662765080097	0.1781187931725272	0.027480841253063534	0.5599990941931781	-0.11104346529456773	-0.6862203539098735	-0.4238820743893566	-0.1508943555314501	0.6062642576051002
550	2.2408044583016995	0.1588348100437444	-0.030342015427578837	0.5117139997429372	0.4017510135272777	0.043610602143421516	-0.17802439480052165	0.048597512503589076	0.4740745912877483	0.38185015696188596	0.7902853137634328	0.35186836235906044	-0.1468921875695475	0.5910780773430008	0.14598231201428016	0.2113904506816044	-0.0921912370837273	-0.18164697760503107	0.16375701269235152	0.2328699005900794	-0.3392579472042745	-0.22818489894361918	-0.17371080296812016	2.3360879431545905	0.7929050517050982	-0.14979431932527187	0.24644908753177472	0.1301830866600973	0.23285243196016459	-0.08377468583190455	0.00011371682572302279	0.017272861274178278	0.5524909055552598	-0.001325654883746066	-0.1818121473192083	0.5979519096721901	-0.04600551291807658	-0.08951498967596896	0.3300684883291864
551	0.5435147749385826	-0.3983347269821948	-0.15561248703481192	-0.24919292418395125	-0.12963106262282537	-0.21510992596971115	-0.2364442975740014	-0.08391389577049128	-0.6155729692154703	-0.2657280344574682	-0.23670637821295032	-0.15181943022090705	-0.2373436395059542	-0.2777058024600013	-0.273018056893114	-0.12744695820014687	-0.39143602841395414	-0.32096744338556943	-0.2597139512020865	-0.3984600627637948	-0.4176195659286596	-0.5544193257441491	-0.19308029754044218	-0.19237364779279947	-0.4366253037818215	-0.2877768058904017	-0.3614665631313664	-0.29589992444943525	-0.22474403816543936	-0.1051321686759168	-0.21011347742854763	-0.23510000069511786	-0.015343509389008348	-0.20229914777452496	-0.1871495554786083	-0.49534829718550355	-0.4004818286625922	-0.2066706316961042	-0.34356383363769155
552
553	-0.634635684587996	-0.3633889017902332	-0.20916435433581185	-0.26263993727929313	-0.47915282227316336	-0.3257237461420838	-0.28630241171821114	-0.1530495412390815	-0.6119669726606687	-0.3542725199271191	-0.30482349260755615	-0.16780951886965056	-0.1632831538391499	-0.26415751598460024	-0.29100162835461374	-0.13719078231619722	-0.42859444098548216	-0.2993216989379729	-0.1432366668841349	-0.3085988823651634	-0.5084300759522317	-0.5795305020147542	-0.2945186383338116	-0.24285566313365678	-0.40537343025159345	-0.26146023533877644	1.4339035719147386	-0.31033836950717625	-0.23544804914390585	-0.11916873297262365	-0.2494505126595802	-0.24441751539241754	-0.22278636510886987	-0.22427953281643398	-0.1897634458216702	-0.6312496609592713	-0.18539579656339095	-0.19586066990554316	-0.3338497077257503
554
555	-0.4543183350352434	-0.17222733965354795	-0.08955324825930071	0.1904796338723185	-0.08937057361288095	-0.2518951083499036	-0.046761782668039376	0.5221461932923237	-0.15466620834052963	-0.08862263508121576	-0.10169914875986204	0.10412223963568573	0.45404339004437894	0.032768687302947554	-0.1620456603941292	-0.05090882178787934	-0.30678547186140026	0.18121470579651142	0.3907295630510465	0.20739654016339873	-0.388943482061616	0.34616749472756325	-0.01745660041635309	-0.1420621003465968	0.05423027455117326	-0.1279492428386427	-0.05911980675949474	-0.1797926843710664	-0.07251616338386352	-0.11527272418702961	-0.10968269922254137	-0.1071232643288238	-0.15973835969047717	-0.07869380941619683	-0.16164083965736012	-0.10483354596634711	0.052841212409494284	0.1164384066746782	-0.16676981509618735
556	-0.5795552159744706	-0.27329627505855864	-0.16747069514099058	-0.2247210695216967	-0.5547367235429078	-0.30672900701605627	-0.20996932454353343	-0.14138941116708473	-0.5984760035479338	1.8071002241179321	-0.145929685305081	-0.16780951886965056	-0.21452439463917936	-0.20048056864026031	-0.3109046481578981	-0.15476205101939136	-0.40221384061983484	-0.1406730249224159	-0.31574394354194396	-0.33134864955748505	-0.43667119666031107	-0.5549278277589883	-0.19977015186160108	-0.2055531793180324	1.053244288958546	-0.27770397446479844	-0.39532312460915436	-0.2763128549672132	-0.10192593784253234	-0.1038178620371071	-0.2368927015436672	-0.22401566316142615	-0.20970318465995513	-0.24101405148639837	-0.08128966749145113	-0.5989042492126185	-0.28546128491671846	-0.17151491068923977	-0.32021124211725427
557	-0.5073581551844484	-0.4676976648211378	-0.17722232141259076	-0.2360036473095933	-0.6025254471397986	-0.2967043074103822	-0.30031457579922466	-0.04388173100734569	-0.6166749098830349	-0.003232274074737247	-0.13783046655809134	-0.16780951886965056	-0.16753645745429852	0.0501127235300622	-0.24715534280831788	-0.12566679979912865	-0.4362269991868737	-0.26383391194556843	-0.08953879521188784	-0.3678741961408054	-0.41405136951145216	-0.5011352917726408	-0.07754083454320289	-0.18026216057557165	-0.29835625506836216	-0.3292022958526441	-0.4126416013475537	-0.2993508785502541	0.2747313033702128	-0.11548564125645694	-0.1801524203325815	-0.2044088400528352	-0.21642853942151913	-0.22295177531866006	-0.0683155131253006	-0.7281238245873254	-0.34711248511392057	-0.051659543127960256	-0.26127361776011887
558	-0.5073581551844484	-0.4676976648211378	-0.17638162356634265	-0.2360036473095933	-0.6025254471397986	-0.2967043074103822	-0.28900738780606977	-0.038668936463171225	-0.6166749098830349	-0.003232274074737247	-0.13783046655809134	-0.16780951886965056	-0.1607312839448971	0.0501127235300622	-0.24715534280831788	-0.12740713008284896	-0.44025089214746477	-0.26383391194556843	-0.08953879521188784	-0.36954774591958156	-0.4142392212780868	-0.5011352917726408	-0.07754083454320289	-0.18026216057557165	-0.29835625506836216	-0.3292022958526441	-0.4126416013475537	-0.2993508785502541	0.2747313033702128	-0.11548564125645694	-0.1801524203325815	-0.2044088400528352	-0.21562095720808755	-0.22295177531866006	-0.0683155131253006	-0.7228493460784049	-0.34711248511392057	-0.04970292242865901	-0.26127361776011887
559	-0.6391716961743683	-0.290166349150169	-0.10251561941390916	-0.2673954839822807	-0.5024160267926465	-0.323278308925703	-0.25974666960611076	-0.13829864464432884	-0.13568360532191312	1.0315464095247717	0.20497274290461576	-0.16780951886965056	-0.18959224609766182	-0.08464271817828252	-0.005228497168942777	-0.1816732426533222	-0.32353941035663997	-0.28808099430287676	-0.34530315240242826	-0.36294898959570365	-0.46079596823809477	0.5991786087189128	-0.2224845736219638	-0.20085276659077947	-0.33370696204266	-0.2701309001316084	-0.32020618121099537	-0.3011611647209723	0.7162010842807484	-0.11728950506291931	-0.24142065145115074	-0.047426305048710087	-0.18291448553629744	-0.24259654370089057	-0.05970956908340503	0.01678848033131583	-0.3565755257576526	-0.19350815508850774	-0.3494019780581998
560	-0.3790442171295889	-0.23049901214751276	-0.024864111628647934	-0.25178550294037044	-0.26192346730266075	-0.3189412694030777	-0.23862408801525228	-0.028815471043450957	-0.5760844455282839	0.7205309972523563	-0.10884472329248691	-0.16780951886965056	-0.1296279692440013	-0.18247122929046727	-0.26642408515169314	-0.1814298183845907	-0.362579232392355	-0.30706160054777437	-0.3397458533845369	-0.39430314939028244	-0.39578146555071414	-0.1551109165410245	-0.07430346605116542	0.2580090163566464	-0.36544428066166756	-0.31271069559431364	-0.18550462639170803	-0.3066878249360964	14.098081365682926	-0.11923069307995146	-0.21079510742497412	-0.16715588696111994	-0.05372481037512431	-0.20099950495979643	2.092536011751589	-0.3796206603722453	-0.20122652904324964	-0.1479847410311687	-0.3745691205039577
561	-0.3801440820416793	-0.2423889019762841	-0.024864111628647934	-0.2525231961747521	-0.26192346730266075	-0.31921206436891353	-0.23862408801525228	-0.025159158881230295	-0.5760844455282839	0.7171665009958837	-0.11002523913237484	-0.16780951886965056	-0.1300625723566947	-0.18247122929046727	-0.26642408515169314	-0.18173915043943092	-0.362579232392355	-0.30706160054777437	-0.33986135642361237	-0.39430314939028244	-0.39805671796012354	-0.15586083298901535	-0.07430346605116542	0.2580090163566464	-0.36600738162142865	-0.31271069559431364	-0.1858927990135091	-0.3066878249360964	14.095419838439227	-0.11967215884070821	-0.21118938460226286	-0.16715588696111994	-0.05397599693462286	-0.20146368331893483	2.092536011751589	-0.3796206603722453	-0.20122652904324964	-0.1485443120154228	-0.3745691205039577
562	0.6676393281721716	-0.31476606417965736	-0.06031366113495413	-0.24545752753724204	-0.15889674707000997	-0.19934265203219467	-0.18933116831860883	0.013373916201599712	-0.493620074737245	0.04170643152047806	-0.010166665637780443	-0.16780951886965056	0.01106751253336865	-0.05997618161552178	-0.13857202275994213	0.03695248437369623	-0.30092810013978005	-0.27581317713184006	-0.24646705634225022	-0.332855203719231	-0.21828128322629473	0.9505276683367739	-0.20929002129700122	1.5787947702795542	-0.3245811967137129	0.22935180709782538	-0.3920796633009019	-0.2592573328832724	0.49348924191307547	0.012654541527891826	-0.1892444490675509	-0.13769147317205688	-0.12490280411506774	-0.18005922753481038	-0.0859838636355833	-0.08958072576427863	-0.09363151432559579	-0.18560625938061495	-0.23945789957770466
563
564	-0.5744797890485354	-0.26283487295987695	-0.17631803008444172	-0.28750328904676536	-0.6158948164220085	-0.3211443025417854	-0.2593894567792574	-0.15916991430880328	-0.305459082254682	-0.15269872200428647	-0.2468782895385674	-0.16780951886965056	-0.17508793021658303	-0.2581551103130846	-0.291212108145521	-0.20455646258879565	-0.4002059378172213	-0.29521929650304074	-0.3761189736670833	-0.3972838913946545	-0.44136885867058956	-0.359736248671076	-0.3651094601046942	-0.286344644912573	-0.4459332507780786	-0.3486402931429958	-0.4335200634727578	-0.30254628877185585	-0.05676558705068456	-0.11301384929402267	-0.22453661273200343	-0.26556820227174843	-0.20921745946959935	-0.25763797350141193	-0.1713244008339619	-0.07505539017677972	-0.42831867941510793	-0.21430164048483716	-0.3776312845201716
565	-0.5791192478437548	-0.5894229597636429	-0.19794739457990776	-0.27048262056876105	-0.5357336559048858	-0.33900953757793084	-0.22971424539792848	-0.07265451903714869	-0.5657768771776944	0.5097958541304618	-0.18501944345050086	0.054569197493282616	-0.15396502453141675	-0.4988972830466688	1.1947650920450583	-0.19382045276296045	-0.4313929092110515	-0.30006314255336347	-0.3724224769598201	-0.3945945174722609	-0.447442911812868	-0.49700745958887993	-0.11031440025773963	-0.16310556515956692	-0.3455580961203524	-0.35906835416075134	-0.3890569984571123	-0.3045253664282274	0.7884331350000794	-0.11558786964956372	-0.10104242882393773	-0.13930624321887627	-0.19881491629524206	-0.2447957210280329	0.2540058659736686	-0.23415694674427348	-0.3601906198265579	-0.1831450013479829	-0.4073477715968313
566	0.972477416225966	-0.22121648931544738	-0.12576410929369514	-0.17907613626940383	0.06598927717731845	-0.2225827138289812	0.11859167921969618	1.9028397607297651	0.6864274469778534	4.388782186842633	2.9031663731324535	0.2148592693913947	0.8214367306652882	1.029732805467657	0.5140329382786235	-0.162280930932749	0.1251828973554169	-0.14800126813452788	-0.23394435913264286	-0.1901827820481294	-0.18840926079546663	-0.35593179070231207	0.09845703066166672	-0.22985053419415774	-0.10529890823542971	-0.1860657653414585	-0.2511931366808012	-0.18486886238222858	0.18544539026941823	-0.09240567385902386	-0.2024500016402917	1.8340500257260994	-0.20029460298554586	-0.1674373639411018	-0.10296546510836468	3.286854815706471	-0.18500815596042683	-0.022719447523450485	-0.231151576207041
567	0.974332429872338	-0.22121648931544738	-0.12454244061098708	-0.17907613626940383	0.06598927717731845	-0.2225827138289812	0.11859167921969618	1.928664994942163	0.6899371970251152	4.409938156898691	2.9132014282493888	0.2148592693913947	0.8346188105585224	1.029732805467657	0.5145241266358044	-0.16131258275366414	0.1251828973554169	-0.14766572313370002	-0.2339346504466341	-0.1901827820481294	-0.18840926079546663	-0.35565770915476236	0.09845703066166672	-0.22985053419415774	-0.10315736795442496	-0.18481095622442673	-0.2511931366808012	-0.18486886238222858	0.18544539026941823	-0.09240567385902386	-0.2012795263777764	1.8363656312489638	-0.20029460298554586	-0.1674373639411018	-0.10242588361273726	3.293056436050442	-0.18500815596042683	-0.02069999760558815	-0.23129618905373867
568
569
570
571
572
573
574
575
576
577
578	1.897656534978371	0.03693574346108918	-0.15811412146724438	-0.20640002243464545	-0.16421806159914	-0.2642388104035849	-0.255628801616584	-0.09979346631054273	-0.516343038361109	0.3613210848825199	0.1437347733556403	-0.11040920062471192	-0.18976288984497275	0.113370701556665	-0.3189205719240294	-0.1621400068975763	-0.14098938392730503	0.3359019526181423	-0.2828228939835247	-0.3253123025924429	-0.435533407675892	-0.28069429329811174	-0.1474153706419003	-0.13265296503171678	-0.29998869791358396	-0.29708864546970837	-0.3809672972972999	-0.2728660830681732	-0.11558932465848938	-0.10551129558784246	-0.2852757103516203	-0.18760270278128502	-0.1468545558342199	-0.2371028237148581	-0.17956556710388177	-0.5973626806160064	-0.42459969059294844	-0.12882217546879335	-0.2206848245807558
579	1.8977738662743056	0.03693574346108918	-0.15747174207680226	-0.20784711868236383	-0.22291115074524015	-0.26380207097765046	-0.255628801616584	-0.09863429980432264	-0.516343038361109	0.3527071760576588	0.14424070333825145	-0.11040920062471192	-0.18976288984497275	0.113370701556665	-0.3189205719240294	-0.1621400068975763	-0.14098938392730503	0.3377453817501349	-0.28269255720404163	-0.3253123025924429	-0.43526441054190784	-0.28069429329811174	-0.1474153706419003	-0.13265296503171678	-0.2995170939001716	-0.2982281634330835	-0.3809672972972999	-0.2728660830681732	-0.11558932465848938	-0.10551129558784246	-0.2794079072135568	-0.18725970480341733	-0.1468545558342199	-0.2371028237148581	-0.17956556710388177	-0.5946758522564909	-0.42698378978249646	-0.12882217546879335	-0.2206848245807558
580	-0.2979010563390743	0.3548899624415308	-0.03450683110929087	1.2622236149874282	0.3796608255057523	0.5565704751460119	-0.0827694498918199	0.09120406317462129	0.07548188301717952	0.4430067132551075	0.752692395084596	0.025687564621929785	-0.07233777868837943	1.4074884602687963	0.4219609031360495	-0.08721783423906371	2.1011992037350185	0.3821113403089794	0.8771453245564038	0.12326795562863117	-0.1670974159906197	1.0155010998286276	0.19882622212001072	-0.1951431799215874	1.096724240108507	0.29183562488446746	-0.05022539289395018	0.04555997136816591	-0.2410446216393012	-0.02104800345027129	0.08321512195590652	-0.022577508437740194	0.12247707160171555	2.4754340336468514	-0.16436969024857204	-0.048703277079823276	-0.18774106562343304	0.5017815068674696	4.34430816582606
581	0.29627272531660315	3.673179577469408	0.5362047452795289	5.210859536329245	0.5832384303597704	6.937591672971842	0.6670993481995018	0.5184214698930733	1.6005429910863684	1.484706456694453	2.0692757002519433	4.353388048317374	0.22667939096872014	4.413727146870409	0.5006641750910829	2.4328844850648883	2.225388565420917	0.22198746065692418	2.3798562125414766	1.166753487275951	0.48840419550221226	-0.24221134642460146	0.14311353855832157	0.367216493615031	0.8432866620699562	2.261248305797899	0.7295237159641164	0.858005855287058	0.07536793231427995	5.24009526097809	0.6321683750232038	0.1298045411475275	0.42951721175593544	8.558958794212954	0.05145370037071708	1.4707534589437694	1.72138427284389	0.8409350325553117	3.4070338695481843
582
583	0.10151821777144063	-0.18389314084815625	-0.17463379264891166	-0.09728627861614429	-0.3547462678510142	-0.06185871126198191	-0.2127209656128798	-0.11106622070222416	-0.2025867662614445	-0.27580022644669805	-0.18314552820183194	-0.0499418607490413	-0.183082702574501	0.7665215194242901	-0.20020490066700894	-0.13163999896377998	-0.04024473824601601	-0.29548166426026196	0.34058477254850394	-0.2166417815877544	-0.33248275020801965	-0.388690796648023	-0.27771921487935575	-0.15533413376203237	-0.23456733654041254	0.17200793763007385	-0.09775329618300521	-0.23131348382444197	-0.2755159813801534	-0.11100400273324652	-0.23851654404201883	-0.20288687483354026	-0.17164689758813195	-0.16633031068333662	-0.1825774139873696	-0.40861880167886105	-0.3260028956234129	-0.20736060396280168	0.004888580922202483
584	0.10117543486132732	-0.18389314084815625	-0.17463379264891166	-0.09788587010514721	-0.360102813439812	-0.062147249656954326	-0.2127209656128798	-0.11032680699888277	-0.20445840023350012	-0.27621793880428375	-0.18432689417167664	-0.0499418607490413	-0.183082702574501	0.7032715233051751	-0.20096599281535757	-0.13163999896377998	-0.04277148469257548	-0.29548166426026196	0.3396717388785647	-0.21673905286264247	-0.3328289073123495	-0.38868213683205405	-0.27771921487935575	-0.15533413376203237	-0.2374272745545299	0.1706275164433104	-0.09822234462918013	-0.23131348382444197	-0.2755159813801534	-0.11100400273324652	-0.23915747510417587	-0.2029912189829394	-0.1720387820987994	-0.16746215277341173	-0.1825774139873696	-0.41459322608056814	-0.3267281676074991	-0.20736060396280168	0.004470902650794734
585	-0.4107168800880308	0.23746306125857955	-0.07256153770061427	-0.036126729869305235	-0.1793409988516621	0.8420013450267733	-0.08978001920257522	-0.11114968720435141	-0.4167628126085841	0.07872518430826692	-0.09574214696029092	-0.12267620412503571	-0.14514450166260787	0.3147176135803126	-0.2546807157507898	-0.14351381124859386	-0.18876715718997317	0.022637669442405462	0.10116747250626419	-0.030215709765190772	0.23823599851131708	-0.24477135801769173	0.23562550579893526	-0.3341184583462469	-0.17261136709558794	0.36827296640358925	-0.1009989814267428	-0.06386701044033961	1.5859602732395517	-0.0963082954937308	-0.12152873621372173	-0.19016324010069072	0.08350573787206214	-0.09427350773495431	0.21154489467189946	-0.4244589751200945	0.021425416528044416	0.22315298293899832	0.17098919532149506
586	-0.6680645698464378	-0.21829740355773664	-0.1312767988124595	1.3698584239970606	-0.13647842739458904	0.28588476229114523	0.03929464777014429	0.1494765117527026	2.096532439180328	-0.2983803904249137	-0.23340313076430141	0.14383025997368376	0.005094927307179442	0.6795466596649894	-0.014636962831653022	-0.1613125165658139	0.8393500628063161	0.16858896972167942	0.33308492029259645	3.238049962961861	-0.43362580512482574	-0.5102226177086622	0.07914606639394615	-0.28802940696089796	-0.2116446250147494	-0.14217988791054784	-0.15317705036787013	0.1470469229086215	-0.27226354783178436	-0.09492037204757818	1.4247942919149013	-0.023041369521003493	-0.10119652140642338	0.4056121458584408	-0.20511086309207818	0.20899079748615232	0.028476590597787378	0.07501697736206053	-0.04916869423531882
587	1.9225893573677606	1.1182775952079735	0.0816856151605008	0.6031828656117993	2.393207532558654	0.22837307439471102	-0.10986733454438936	0.11924496102855789	-0.11160060807194229	0.10816792848448609	0.332643485908193	-0.01590367668924152	0.0871619583673828	1.8073755085319367	0.20821229388442639	0.4650290759184066	0.261674160135694	-0.11794176261636542	0.926607299176451	0.1465823022855576	3.6007330853430575	1.170610262948326	0.0836397277973339	0.05069929250509061	0.7229273374669497	0.9604790597080192	0.2704381215234679	0.38410579814358736	0.14767213672854265	0.28323567517008813	-0.11336839149347645	0.07550254485642154	0.01742553856965588	0.9093692754806532	0.08730746027941298	-0.38781029595697253	0.19536245547272016	0.30444792031049134	0.9963521918725495
588	1.9225893573677606	1.1182775952079735	0.0816856151605008	0.6031828656117993	2.393207532558654	0.22837307439471102	-0.10986733454438936	0.11924496102855789	-0.11160060807194229	0.10816792848448609	0.332643485908193	-0.01590367668924152	0.0871619583673828	1.8073755085319367	0.20821229388442639	0.4650290759184066	0.261674160135694	-0.11794176261636542	0.926607299176451	0.1465823022855576	3.6007330853430575	1.170610262948326	0.0836397277973339	0.05069929250509061	0.7229273374669497	0.9604790597080192	0.2704381215234679	0.38410579814358736	0.14767213672854265	0.28323567517008813	-0.11336839149347645	0.07550254485642154	0.01742553856965588	0.9093692754806532	0.08730746027941298	-0.38781029595697253	0.19536245547272016	0.30444792031049134	0.9963521918725495
589
590	-0.7376841927885097	0.011770184742220389	-0.21592593601375304	-0.29951222207724476	-0.7100637919363461	-0.3321967983531299	-0.33063849093763886	-0.07134270762377637	-0.7260626738844556	-0.45596958693082307	-0.33290091670790434	-0.16780951886965056	-0.33203994672377746	-0.8568950553051579	-0.38479672390939496	-0.2151571857248974	-0.5739063440020684	-0.3142323228104768	-0.3829458008473023	-0.4373764181582184	-0.5335166533748557	-0.5929544608907227	-0.47543198774888096	-0.4639972249966106	-0.47329186396931106	-0.367605966934449	-0.46360827294489415	-0.3217378950258529	-0.46047555302501575	-0.12320388492676221	-0.3730637425212112	-0.2566403838122948	-0.2659855458650552	-0.2631826041316324	-0.22922863011910197	-0.7962967892212731	-0.3204199058707342	-0.14903298061568765	-0.4167844899817394
591	-0.45410076295045837	-0.19310857244791418	-0.20091568020494668	-0.24845605472556886	-0.530211396961199	-0.3283872119721174	-0.24782205094582307	-0.2016924746555195	-0.5798412298009434	-0.26656711733082633	-0.2359191518920059	-0.16780951886965056	-0.23336399999880372	-0.3163184191022381	-0.2499345357282911	-0.19379345667270126	-0.3513582910429594	-0.2905755352784589	-0.3687241684279374	-0.38765282536567297	-0.3615413480694808	-0.5071680794436222	-0.2418285760494593	-0.30902945387959124	-0.3474246654777475	-0.31549010749618167	-0.3405705766867157	-0.30391461234074474	-0.18809670182085644	-0.11761808172223598	-0.27252182012120113	-0.2073868642221835	-0.23545282522457717	-0.2511611195800136	-0.19567786726039554	-0.6174061255133989	-0.38192232283591454	-0.1985581642549062	-0.3664763599561592
592	-0.6127860506999022	-0.12202632127458306	-0.2035034016576217	-0.2882667514449344	-0.6217726161995786	-0.3320408896784098	-0.2501194066837796	-0.25346232357727627	-0.5971567451520454	-0.4456545695118574	-0.3113894711799899	-0.15981447454296607	-0.2845864226417762	-0.7217508962544279	-0.36334852541258555	-0.2139841202417722	-0.4772183387717339	-0.3131840028528962	-0.37258728891284365	-0.4140039445141342	-0.4262816584560483	-0.6153329091005096	-0.14567185349124057	-0.2677099636567474	-0.46069364254495954	-0.36409157053083324	-0.4001575642923795	-0.31554958117244475	-0.28219121406252645	-0.12188957829026696	-0.3038777662652489	-0.2531334263855122	-0.23346913464856345	-0.2475235917922057	-0.2088535426972508	-0.4827049790625955	-0.16044214433821785	-0.14750697969692356	-0.36863019529722874
593	-0.6246661371727741	-0.22707422329164026	-0.1877150335610073	-0.213524674070963	-0.3732493067530311	-0.29684487080853433	-0.10330321262184762	-0.069214861862417	-0.2848882920982397	-0.19613471735270915	-0.16053892357143912	-0.16780951886965056	-0.18042838645369727	-0.1811742603191419	-0.3188850934622285	-0.14867366318091327	-0.2368351480725397	-0.295835198015409	-0.2699026099458713	-0.11136094945496104	-0.3827829736065737	0.29644061536503163	1.4121772489575852	-0.26759339917253583	-0.34840072341012873	-0.327903977509362	-0.3020664101962615	-0.22110934024900855	0.11399620594585512	-0.11696092840360262	-0.17104277889222144	-0.2194911607106652	-0.1750273528706954	-0.2114297197370458	0.10844431696266073	0.45805462016445436	-0.04481580760972398	0.5246508330954612	0.1101348829482779
594
595	-0.7087550512528454	-0.025541444576979884	-0.20611860373707708	-0.27479037773057047	0.44589660141696935	-0.32807376024543733	-0.2040615279080268	-0.09083985440744287	-0.6708401329526742	-0.3140413458256459	-0.298904420157932	-0.16780951886965056	-0.14920655946800085	-0.4707688866881934	-0.3688455518197678	-0.17830142752699926	-0.4803767404072079	-0.32572235054887133	-0.35462683078136353	-0.4091203005918998	-0.515161909528212	-0.6006553560636203	-0.18853231475940435	-0.26240510970786757	-0.4478098440564364	-0.3582416919288185	-0.18765180290074696	-0.284512957572492	-0.22573450670572945	-0.12123242497240506	-0.1892369807376958	-0.2628193171461444	-0.23605885389635398	-0.2450327653347901	-0.17938511207421487	-0.6092536490819395	0.09766795017272743	-0.10518547787914592	-0.3241886774881281
596	-0.7677347404305601	-0.2879356967972058	-0.21592593601375304	-0.29951222207724476	-0.7100637919363461	-0.3501115478275963	-0.33063849093763886	0.062072577065120815	-0.7372364315716392	-0.4930983127564252	-0.33783373435080116	-0.16780951886965056	-0.35645532158886856	-0.8568950553051579	-0.38479672390939496	-0.24610698602359413	-0.4884482289411288	-0.3409878121092112	-0.31687595725578316	-0.34397294470164574	-0.5919559245238804	-0.6838612606397738	-0.5480038620879447	-0.5319752965502825	-0.48978481062515916	-0.37593869201151864	-0.4540357459079787	-0.3217378950258529	-0.46047555302501575	-0.12320388492676221	-0.31657368039482253	-0.281153694699862	-0.2659855458650552	-0.2389989115364471	-0.2339634581450925	-0.9290702670017081	-0.6346098780676854	-0.45668766757391127	-0.3164471974769919
597	-0.6155245076343683	1.0130041910701153	-0.04427317001332905	0.7471404993864703	0.1761180088050934	0.5258945972622243	0.7860175896061355	0.16442707824144692	4.497411058343292	-0.04461812264461491	1.2648768017901721	0.016076500654500385	0.08018397041917313	0.3014834503851553	0.04953690372539813	0.544149417858348	0.9520129966551638	2.138502968487476	3.489392256456243	6.605498163724226	0.09273171322651261	-0.4504027099850627	0.02718630297001167	-0.17918871155434432	2.0137598210806713	4.236770791680803	0.9944848202972726	6.3515359555943185	0.010987476753111942	1.3303694758415916	0.8268432833006736	-0.04196857908387735	-0.07215006306981503	0.452655621480868	0.008526516415686686	2.3865468367921054	1.7874921338544465	0.203653232134076	4.295127576185848
598	-0.7084297570013032	-0.30739500823281696	-0.191019634320965	-0.18392809619754286	-0.32998223807981225	-0.2717710906015742	-0.18976440185371787	-0.16982236877526669	-0.6395146081559975	-0.3958005415447426	-0.20564829491823633	-0.16780951886965056	-0.23474862354939247	-0.6551873552821694	-0.3460899024409402	-0.15321180233678816	-0.45452407976523346	-0.14690664304920115	-0.19986225914259284	-0.35981267780265647	-0.4249386516343269	-0.5980986718297662	-0.15331867650765424	-0.30292252085824317	-0.3778119418337248	-0.2356840570893347	-0.32781206063891	-0.17787042834827088	-0.34405854062100777	0.03551381419582699	-0.09371233679418753	-0.2494489428657568	-0.20855751000634332	-0.17161526373386704	-0.19579628460021328	-0.6737103841766737	0.026996276142924918	-0.12845756118754859	-0.23433995726483287
599	-0.5911177357279366	-0.3191637130896425	-0.19568902287789774	-0.27336187867079104	-0.4917023314930621	-0.3299164429965891	1.4962144131022235	-0.14221465796599492	-0.5122915782541868	-0.1507941505049182	-0.025550086636819534	-0.16780951886965056	-0.22891843864573694	0.03221125394331236	-0.2722178744127668	-0.19215945770959858	-0.36826771777302014	-0.31442768461828396	-0.23139680104681562	-0.320040176797889	-0.42233576852411475	-0.49219534818615235	-0.2460142690474367	-0.2565876012194382	-0.3963147000487696	-0.3279057575627958	-0.3347348232951599	-0.2229846414342117	0.5475868460086819	-0.12320388492676221	-0.265541260866345	-0.19662759234259092	-0.2253924011986116	-0.2252289929426249	0.835459828185734	-0.4440166018859606	0.290314507652994	-0.17736032782983466	-0.23211298054577725
600	-0.5125376189045323	-0.3273327223434976	-0.19698523161179424	-0.27081339172467483	-0.5124986610611185	-0.3241461500961335	-0.29371566732845844	-0.13060699517296265	-0.6976530918109719	-0.18223643281024865	-0.08031528110680826	-0.16780951886965056	-0.22314060630269697	-0.21335144103276174	-0.36992753987631866	-0.04622948889311536	-0.18498527943617774	-0.3056186101685664	-0.3421405392165434	-0.35778098194558616	-0.3832055942783074	-0.45676209461272005	-0.16530599803505186	-0.19798072237865252	-0.4555196144882192	-0.34169159660032206	-0.36713596169220303	-0.2967258152942236	-0.1715888926390968	-0.12320388492676221	-0.21849543865978538	-0.2516845860468177	-0.22433363398444425	-0.2548614799085664	-0.13694132881902576	-0.7048353683240787	-0.4211663313408016	-0.2388260752538522	-0.07836945664975764
601	-0.7252710976043731	-0.39547022739070076	-0.20904344956384288	-0.2904282846511491	-0.677363356481283	-0.3425333263900813	-0.2864405625861745	-0.21216871510098081	-0.7288434154076648	-0.47699474909745326	-0.3281636208182795	-0.16780951886965056	-0.3229408917925685	-0.6831382793980841	-0.3727706840048741	-0.21453460421203127	-0.5505752457965953	-0.33287079155306004	-0.3712600162104657	-0.44504942654857427	-0.5546369630410233	-0.658880104857735	-0.3163116615385126	-0.30690967415393644	-0.4819824270578423	-0.3740397462854921	-0.4649353423475919	-0.3205929396143204	-0.41887587392000747	-0.11991811833590982	-0.28870556264285063	-0.26360824723659204	-0.25249087432332606	-0.2502884900895077	-0.22859202336807816	-0.755529225567735	-0.46702001205845506	-0.21310128393787572	-0.4320506543495277
[truncated: 6,099 more rows]
